# Supplementary material for: 5-(4-Fluoro­benzyl­idene)-2,2-dimethyl-1,3-dioxane-4,6-dione
Source: Acta Crystallogr Sect E Struct Rep Online. 2010 Aug 21;66(Pt 9):o2366. doi: 10.1107/S1600536810033155 (PMC3008134; doi:10.1107/S1600536810033155)
Supplement: Supplementary file 1 [file e-66-o2366-sup1.cif]

##############################################################################
###                                                                        ###
###        Electronic paper (Acta Crystallographica Section E)             ###
###                                                                        ###
##############################################################################
#                                                                            #
# This CIF contains the data in a paper accepted for publication in Acta     #
# Crystallographica Section E. It conforms to the requirements of Notes      #
# for Authors for Section E, and has been peer reviewed under the auspices   #
# of the IUCr Commission on Journals.                                        #
#                                                                            #
# Full details of the Crystallographic Information File format               #
# are given in the paper "The Crystallographic Information File (CIF):       #
# a New Standard Archive File for Crystallography" by S. R. Hall, F. H.      #
# Allen and I. D. Brown [Acta Cryst. (1991), A47, 655-685].                  #
#                                                                            #
# The current version of the core CIF dictionary is obtainable from          #
# ftp://ftp.iucr.org/pub/cif_core.dic. The current version number is 2.4.    #
#                                                                            #
# Software is freely available for graphical display of the structure(s) in  #
# this CIF.  For information consult the CIF home page http://www.iucr.org/  #
# cif/home.html                                                              #
#                                                                            #
# This file may be used for bona fide research purposes within the           #
# scientific community so long as proper attribution is given to the journal # 
# article from which it was obtained.                                        #
#                                                                            #
##############################################################################
                                             
data_global
_audit_creation_method     SHELXL-97
_journal_data_validation_number     ?
_journal_date_recd_electronic     2010-08-08
_journal_date_accepted     2010-08-17
_journal_name_full     'Acta Crystallographica, Section E'
_journal_year     2010
_journal_volume     66
_journal_issue      9
_journal_page_first     o2366
_journal_page_last     o2366
_journal_paper_category     QO
_journal_coeditor_code     LH5116
_publ_contact_author_name     ' wu-lan zeng'
_publ_contact_author_address
;MicroScale Science Institute
Weifang University
Weifang 261061
P. R. China
;
_publ_contact_author_email     wulanzeng@163.com
_publ_contact_author_fax     '86536 887 7561'
_publ_contact_author_phone     '86536 887 7561'
_publ_section_title
;
5-(4-Fluorobenzylidene)-2,2-dimethyl-1,3-dioxane-4,6-dione
;
loop_
    _publ_author_name
    _publ_author_footnote
    _publ_author_address
    'Zeng, Wu-Lan' .
;
MicroScale Science Institute, Department of Chemistry and Chemical Engineering
Weifang University
Weifang 261061
People's Republic of China
;
data_I
_chemical_name_systematic
;
5-(4-Fluorobenzylidene)-2,2-dimethyl-1,3-dioxane-4,6-dione
;
_chemical_name_common     ?
_chemical_formula_moiety     'C13 H11 F O4'
_chemical_formula_sum     'C13 H11 F O4'
_chemical_formula_iupac     'C13 H11 F O4'
_chemical_formula_weight     250.22
_chemical_melting_point     ?
_symmetry_cell_setting     monoclinic
_symmetry_space_group_name_H-M     'P 21/c'
_symmetry_space_group_name_Hall     '-P 2ybc '
loop_
    _symmetry_equiv_pos_as_xyz
    'x, y, z'
    '-x, y+1/2, -z+1/2'
    '-x, -y, -z'
    'x, -y-1/2, z-1/2'
_cell_length_a     10.607(2)
_cell_length_b     10.413(2)
_cell_length_c     11.366(2)
_cell_angle_alpha     90.00
_cell_angle_beta     106.09(3)
_cell_angle_gamma     90.00
_cell_volume     1206.2(4)
_cell_formula_units_Z     4
_cell_measurement_reflns_used     2748
_cell_measurement_theta_min     3.04
_cell_measurement_theta_max     27.48
_cell_measurement_temperature     293(2)
_exptl_crystal_description     block
_exptl_crystal_colour     colorless
_exptl_crystal_size_max     0.17
_exptl_crystal_size_mid     0.15
_exptl_crystal_size_min     0.10
_exptl_crystal_density_diffrn     1.378
_exptl_crystal_density_meas     ?
_exptl_crystal_density_method     'not measured'
_exptl_crystal_F_000     520
_exptl_absorpt_coefficient_mu     0.112
_exptl_absorpt_correction_type     none
_exptl_absorpt_process_details     ?
_exptl_absorpt_correction_T_min     ?
_exptl_absorpt_correction_T_max     ?
_exptl_special_details
;
;
_diffrn_ambient_temperature     293(2)
_diffrn_radiation_type     MoK\a
_diffrn_radiation_wavelength     0.71073
_diffrn_radiation_source     'fine-focus sealed tube'
_diffrn_radiation_monochromator     graphite
_diffrn_measurement_device_type     'Bruker SMART CCD'
_diffrn_measurement_method     '\f and \w scans'
_diffrn_detector_area_resol_mean     ?
_diffrn_reflns_number     11341
_diffrn_reflns_av_R_equivalents     0.0415
_diffrn_reflns_av_sigmaI/netI     0.0392
_diffrn_reflns_theta_min     3.04
_diffrn_reflns_theta_max     27.48
_diffrn_reflns_theta_full     27.48
_diffrn_measured_fraction_theta_max     0.992
_diffrn_measured_fraction_theta_full     0.992
_diffrn_reflns_limit_h_min     -13
_diffrn_reflns_limit_h_max     13
_diffrn_reflns_limit_k_min     -13
_diffrn_reflns_limit_k_max     13
_diffrn_reflns_limit_l_min     -14
_diffrn_reflns_limit_l_max     13
_diffrn_reflns_reduction_process     ?
_diffrn_standards_number     ?
_diffrn_standards_interval_count     ?
_diffrn_standards_interval_time     ?
_diffrn_standards_decay_%     ?
_refine_special_details
;
Refinement of <i>F</i>^2^ against ALL reflections. The weighted <i>R</i>-factor
<i>wR</i> and goodness of fit <i>S</i> are based on <i>F</i>^2^, conventional
<i>R</i>-factors <i>R</i> are based on <i>F</i>, with <i>F</i> set to zero for
negative <i>F</i>^2^. The threshold expression of <i>F</i>^2^ >
\s(<i>F</i>^2^) is used only for calculating <i>R</i>-factors(gt) <i>etc</i>.
and is not relevant to the choice of reflections for refinement.
<i>R</i>-factors based on <i>F</i>^2^ are statistically about twice as large
as those based on <i>F</i>, and <i>R</i>- factors based on ALL data will be
even larger.
;
_reflns_number_total     2748
_reflns_number_gt     1773
_reflns_threshold_expression     'I>2\s(I)'
_refine_ls_structure_factor_coef     Fsqd
_refine_ls_matrix_type     full
_refine_ls_R_factor_all     0.0722
_refine_ls_R_factor_gt     0.0475
_refine_ls_wR_factor_gt     0.1463
_refine_ls_wR_factor_ref     0.1817
_refine_ls_goodness_of_fit_ref     1.155
_refine_ls_restrained_S_all     1.155
_refine_ls_number_reflns     2748
_refine_ls_number_parameters     163
_refine_ls_number_restraints     0
_refine_ls_hydrogen_treatment     constr
_refine_ls_weighting_scheme     calc
_refine_ls_weighting_details
                 'calc w=1/[\s^2^(Fo^2^)+(0.1000P)^2^] where P=(Fo^2^+2Fc^2^)/3'
_atom_sites_solution_hydrogens     geom
_atom_sites_solution_primary     direct
_atom_sites_solution_secondary     difmap
_refine_ls_shift/su_max     0.000
_refine_ls_shift/su_mean     0.000
_refine_diff_density_max     0.164
_refine_diff_density_min     -0.238
_refine_ls_extinction_method     none
_refine_ls_extinction_coef     ?
loop_
    _atom_type_symbol
    _atom_type_description
    _atom_type_scat_dispersion_real
    _atom_type_scat_dispersion_imag
    _atom_type_scat_source
    'C' 'C' 0.0033 0.0016
                         'International Tables Vol C Tables 4.2.6.8 and 6.1.1.4'
    'H' 'H' 0.0000 0.0000
                         'International Tables Vol C Tables 4.2.6.8 and 6.1.1.4'
    'O' 'O' 0.0106 0.0060
                         'International Tables Vol C Tables 4.2.6.8 and 6.1.1.4'
    'F' 'F' 0.0171 0.0103
                         'International Tables Vol C Tables 4.2.6.8 and 6.1.1.4'
_computing_data_collection     'SMART (Bruker, 1997)'
_computing_cell_refinement     'SAINT (Bruker, 1997)'
_computing_data_reduction     'SAINT (Bruker, 1997)'
_computing_structure_solution     'SHELXS97 (Sheldrick, 2008)'
_computing_structure_refinement     'SHELXL97 (Sheldrick, 2008)'
_computing_molecular_graphics     'SHELXTL (Sheldrick, 2008)'
_computing_publication_material     'SHELXTL (Sheldrick, 2008)'
loop_
    _atom_site_type_symbol
    _atom_site_label
    _atom_site_fract_x
    _atom_site_fract_y
    _atom_site_fract_z
    _atom_site_U_iso_or_equiv
    _atom_site_adp_type
    _atom_site_calc_flag
    _atom_site_refinement_flags
    _atom_site_occupancy
    _atom_site_disorder_assembly
    _atom_site_disorder_group
    O O2 0.19531(11) 0.04581(14) 0.03108(11) 0.0683(4) Uani d . 1 . .
    O O4 0.48662(11) 0.09217(13) -0.12156(11) 0.0669(4) Uani d . 1 . .
    O O1 0.29516(11) 0.01292(14) -0.12672(11) 0.0685(4) Uani d . 1 . .
    C C7 0.46120(16) 0.27281(18) 0.07462(14) 0.0588(4) Uani d . 1 . .
    H H7A 0.4452 0.3029 0.1462 0.071 Uiso calc R 1 . .
    O O3 0.27783(14) 0.17669(16) 0.18433(12) 0.0848(5) Uani d . 1 . .
    C C5 0.38086(15) 0.17577(16) 0.02221(13) 0.0541(4) Uani d . 1 . .
    C C4 0.39340(15) 0.09646(17) -0.08040(15) 0.0566(4) Uani d . 1 . .
    C C8 0.56723(16) 0.34028(17) 0.04331(14) 0.0577(4) Uani d . 1 . .
    C C6 0.28220(17) 0.13664(19) 0.08633(16) 0.0625(5) Uani d . 1 . .
    C C3 0.17201(16) 0.0255(2) -0.09776(16) 0.0661(5) Uani d . 1 . .
    C C13 0.65632(18) 0.4046(2) 0.13807(17) 0.0693(5) Uani d . 1 . .
    H H13A 0.6460 0.4008 0.2166 0.083 Uiso calc R 1 . .
    C C9 0.5822(2) 0.3527(2) -0.07392(17) 0.0706(5) Uani d . 1 . .
    H H9A 0.5226 0.3128 -0.1394 0.085 Uiso calc R 1 . .
    F F1 0.86826(14) 0.55357(17) -0.01890(16) 0.1227(6) Uani d . 1 . .
    C C10 0.6833(2) 0.4228(2) -0.0945(2) 0.0837(6) Uani d . 1 . .
    H H10A 0.6928 0.4306 -0.1731 0.100 Uiso calc R 1 . .
    C C2 0.0951(2) 0.1370(2) -0.16850(19) 0.0837(6) Uani d . 1 . .
    H H2A 0.1444 0.2149 -0.1462 0.126 Uiso calc R 1 . .
    H H2B 0.0128 0.1447 -0.1494 0.126 Uiso calc R 1 . .
    H H2C 0.0794 0.1222 -0.2547 0.126 Uiso calc R 1 . .
    C C12 0.75946(19) 0.4739(2) 0.1185(2) 0.0806(6) Uani d . 1 . .
    H H12A 0.8200 0.5144 0.1828 0.097 Uiso calc R 1 . .
    C C11 0.7695(2) 0.4809(2) 0.0023(2) 0.0814(6) Uani d . 1 . .
    C C1 0.1052(2) -0.1014(2) -0.1254(2) 0.0918(7) Uani d . 1 . .
    H H1A 0.1597 -0.1669 -0.0775 0.138 Uiso calc R 1 . .
    H H1B 0.0900 -0.1205 -0.2109 0.138 Uiso calc R 1 . .
    H H1C 0.0229 -0.0986 -0.1058 0.138 Uiso calc R 1 . .
loop_
    _atom_site_aniso_label
    _atom_site_aniso_U_11
    _atom_site_aniso_U_22
    _atom_site_aniso_U_33
    _atom_site_aniso_U_12
    _atom_site_aniso_U_13
    _atom_site_aniso_U_23
    O2 0.0660(7) 0.0800(9) 0.0650(8) -0.0019(6) 0.0283(6) 0.0010(6)
    O4 0.0655(7) 0.0787(9) 0.0648(8) 0.0073(6) 0.0321(6) -0.0021(6)
    O1 0.0620(7) 0.0813(9) 0.0663(8) -0.0011(6) 0.0244(6) -0.0140(6)
    C7 0.0654(9) 0.0671(11) 0.0449(8) 0.0118(8) 0.0173(7) 0.0042(7)
    O3 0.0943(10) 0.1107(13) 0.0621(8) -0.0072(8) 0.0427(7) -0.0087(7)
    C5 0.0562(8) 0.0627(10) 0.0464(8) 0.0083(7) 0.0192(6) 0.0048(7)
    C4 0.0580(9) 0.0631(10) 0.0500(8) 0.0089(7) 0.0169(7) 0.0027(7)
    C8 0.0615(9) 0.0602(10) 0.0516(9) 0.0086(7) 0.0162(7) 0.0035(7)
    C6 0.0659(10) 0.0709(12) 0.0552(10) 0.0076(8) 0.0244(8) 0.0058(8)
    C3 0.0568(9) 0.0811(13) 0.0635(10) 0.0024(8) 0.0219(8) -0.0051(9)
    C13 0.0696(11) 0.0759(13) 0.0609(10) 0.0036(9) 0.0157(8) -0.0028(9)
    C9 0.0817(12) 0.0749(13) 0.0558(10) -0.0003(10) 0.0199(9) 0.0067(8)
    F1 0.0936(9) 0.1271(13) 0.1624(16) -0.0198(9) 0.0608(10) 0.0147(10)
    C10 0.0994(15) 0.0889(16) 0.0738(13) 0.0043(12) 0.0424(12) 0.0138(11)
    C2 0.0683(11) 0.0995(16) 0.0783(13) 0.0120(11) 0.0121(10) 0.0050(12)
    C12 0.0655(11) 0.0870(15) 0.0845(14) -0.0003(10) 0.0130(10) -0.0014(11)
    C11 0.0621(10) 0.0815(14) 0.1091(16) 0.0033(10) 0.0377(11) 0.0108(13)
    C1 0.0819(13) 0.0876(16) 0.1103(18) -0.0143(11) 0.0337(12) -0.0196(13)
_geom_special_details
;
All e.s.d.'s (except the e.s.d. in the dihedral angle between two l.s. planes)
are estimated using the full covariance matrix. The cell e.s.d.'s are taken
into account individually in the estimation of e.s.d.'s in distances, angles
and torsion angles; correlations between e.s.d.'s in cell parameters are only
used when they are defined by crystal symmetry. An approximate (isotropic)
treatment of cell e.s.d.'s is used for estimating e.s.d.'s involving l.s.
planes.
;
loop_
    _geom_bond_atom_site_label_1
    _geom_bond_atom_site_label_2
    _geom_bond_site_symmetry_2
    _geom_bond_distance
    _geom_bond_publ_flag
    O2 C6 . 1.348(2) ?
    O2 C3 . 1.432(2) ?
    O4 C4 . 1.2063(19) ?
    O1 C4 . 1.347(2) ?
    O1 C3 . 1.4388(19) ?
    C7 C5 . 1.349(2) ?
    C7 C8 . 1.451(2) ?
    C7 H7A . 0.9300 ?
    O3 C6 . 1.202(2) ?
    C5 C4 . 1.465(2) ?
    C5 C6 . 1.488(2) ?
    C8 C9 . 1.391(2) ?
    C8 C13 . 1.392(3) ?
    C3 C1 . 1.491(3) ?
    C3 C2 . 1.516(3) ?
    C13 C12 . 1.379(3) ?
    C13 H13A . 0.9300 ?
    C9 C10 . 1.370(3) ?
    C9 H9A . 0.9300 ?
    F1 C11 . 1.367(2) ?
    C10 C11 . 1.362(3) ?
    C10 H10A . 0.9300 ?
    C2 H2A . 0.9600 ?
    C2 H2B . 0.9600 ?
    C2 H2C . 0.9600 ?
    C12 C11 . 1.356(3) ?
    C12 H12A . 0.9300 ?
    C1 H1A . 0.9600 ?
    C1 H1B . 0.9600 ?
    C1 H1C . 0.9600 ?
loop_
    _geom_angle_atom_site_label_1
    _geom_angle_atom_site_label_2
    _geom_angle_atom_site_label_3
    _geom_angle_site_symmetry_1
    _geom_angle_site_symmetry_3
    _geom_angle
    _geom_angle_publ_flag
    C6 O2 C3 . . 118.82(14) ?
    C4 O1 C3 . . 120.31(14) ?
    C5 C7 C8 . . 133.77(16) ?
    C5 C7 H7A . . 113.1 ?
    C8 C7 H7A . . 113.1 ?
    C7 C5 C4 . . 126.02(15) ?
    C7 C5 C6 . . 115.63(15) ?
    C4 C5 C6 . . 117.82(15) ?
    O4 C4 O1 . . 116.92(15) ?
    O4 C4 C5 . . 126.49(16) ?
    O1 C4 C5 . . 116.36(14) ?
    C9 C8 C13 . . 117.60(18) ?
    C9 C8 C7 . . 125.56(16) ?
    C13 C8 C7 . . 116.70(15) ?
    O3 C6 O2 . . 118.56(17) ?
    O3 C6 C5 . . 124.86(18) ?
    O2 C6 C5 . . 116.53(15) ?
    O2 C3 O1 . . 109.70(13) ?
    O2 C3 C1 . . 106.49(17) ?
    O1 C3 C1 . . 106.23(16) ?
    O2 C3 C2 . . 110.14(16) ?
    O1 C3 C2 . . 109.73(16) ?
    C1 C3 C2 . . 114.39(16) ?
    C12 C13 C8 . . 121.71(19) ?
    C12 C13 H13A . . 119.1 ?
    C8 C13 H13A . . 119.1 ?
    C10 C9 C8 . . 121.03(19) ?
    C10 C9 H9A . . 119.5 ?
    C8 C9 H9A . . 119.5 ?
    C11 C10 C9 . . 118.7(2) ?
    C11 C10 H10A . . 120.6 ?
    C9 C10 H10A . . 120.6 ?
    C3 C2 H2A . . 109.5 ?
    C3 C2 H2B . . 109.5 ?
    H2A C2 H2B . . 109.5 ?
    C3 C2 H2C . . 109.5 ?
    H2A C2 H2C . . 109.5 ?
    H2B C2 H2C . . 109.5 ?
    C11 C12 C13 . . 117.8(2) ?
    C11 C12 H12A . . 121.1 ?
    C13 C12 H12A . . 121.1 ?
    C12 C11 C10 . . 123.1(2) ?
    C12 C11 F1 . . 118.2(2) ?
    C10 C11 F1 . . 118.6(2) ?
    C3 C1 H1A . . 109.5 ?
    C3 C1 H1B . . 109.5 ?
    H1A C1 H1B . . 109.5 ?
    C3 C1 H1C . . 109.5 ?
    H1A C1 H1C . . 109.5 ?
    H1B C1 H1C . . 109.5 ?
loop_
    _geom_hbond_atom_site_label_D
    _geom_hbond_atom_site_label_H
    _geom_hbond_atom_site_label_A
    _geom_hbond_site_symmetry_A
    _geom_hbond_distance_DH
    _geom_hbond_distance_HA
    _geom_hbond_distance_DA
    _geom_hbond_angle_DHA
    C10 H10A O1 2_654 0.93 2.47 3.373(3) 164
