# Supplementary material for: 5-(4-Fluoro­benzyl­idene)-2,2-dimethyl-1,3-dioxane-4,6-dione
Source: Acta Crystallogr Sect E Struct Rep Online. 2010 Aug 21;66(Pt 9):o2366. doi: 10.1107/S1600536810033155 (PMC3008134; doi:10.1107/S1600536810033155)
Supplement: Supplementary file 2 [file e-66-o2366-Isup2.hkl]

# 
# h,k,l, Fc-squared, Fo-squared, sigma(Fo-squared) and status flag 
# 
data_I
_shelx_title ' wf1006 in P2(1)/c' 
_shelx_refln_list_code          4 
_shelx_F_calc_maximum      125.85 
_exptl_crystal_F_000       520.00 
_reflns_d_resolution_high  0.7701 
 
loop_ 
 _symmetry_equiv_pos_as_xyz 
 'x, y, z' 
 '-x, y+1/2, -z+1/2' 
 '-x, -y, -z' 
 'x, -y-1/2, z-1/2' 
 
_cell_length_a    10.6072 
_cell_length_b    10.4129 
_cell_length_c    11.3660 
_cell_angle_alpha  90.000 
_cell_angle_beta  106.088 
_cell_angle_gamma  90.000 
 
_shelx_F_squared_multiplier     1.000 
 
loop_ 
 _refln_index_h 
 _refln_index_k 
 _refln_index_l 
 _refln_F_squared_calc 
 _refln_F_squared_meas 
 _refln_F_squared_sigma 
 _refln_observed_status 
   2   0   0     4599.14     4098.41    196.00 o 
   3   0   0     1001.84      954.06     27.06 o 
   4   0   0       16.99       21.60      1.18 o 
   5   0   0      653.95      620.11     10.47 o 
   6   0   0       38.35       35.72      1.09 o 
   7   0   0       92.27      122.63      2.33 o 
   8   0   0        3.34        4.71      0.74 o 
   9   0   0        8.46        6.01      0.67 o 
  10   0   0       60.15       66.44      5.65 o 
  11   0   0        3.57        3.05      0.62 o 
  12   0   0        1.20        0.13      1.47 o 
  13   0   0        0.42       -1.92      2.11 o 
   2   1   0       68.72       54.93      0.79 o 
   3   1   0       86.46       75.19      1.13 o 
   4   1   0        2.93        3.55      0.32 o 
   5   1   0       55.50       55.60      0.98 o 
   6   1   0       97.70       94.53      2.03 o 
   7   1   0        6.67        6.16      0.38 o 
   8   1   0       16.58       16.99      0.61 o 
   9   1   0       17.35       19.89      0.89 o 
  10   1   0      139.99      143.92      7.28 o 
  11   1   0       57.20       60.76      2.19 o 
  13   1   0        0.02        0.38      1.54 o 
   0   2   0    10556.31     8913.49    326.29 o 
   1   2   0     2430.85     2427.81     41.23 o 
   2   2   0     7157.49     6748.51    160.62 o 
   3   2   0      513.32      469.62      5.44 o 
   4   2   0       11.14       14.22      0.51 o 
   5   2   0        2.92        8.69      1.44 o 
   6   2   0      223.06      222.96      2.75 o 
   7   2   0       42.27       39.61      0.92 o 
   8   2   0        0.02       -0.10      0.17 o 
   9   2   0        0.02        0.39      0.33 o 
  10   2   0       14.32       18.01      1.60 o 
  11   2   0       12.88       13.71      1.50 o 
  12   2   0        2.29        1.99      1.09 o 
  13   2   0        0.08        0.42      1.17 o 
   1   3   0        3.19        0.88      0.50 o 
   2   3   0     1795.38     1818.19     30.05 o 
   3   3   0        2.72        1.28      0.33 o 
   4   3   0      515.58      499.18      6.05 o 
   5   3   0       69.89       69.04      1.11 o 
   6   3   0        1.97        2.47      0.41 o 
   7   3   0        0.22        0.43      0.25 o 
   8   3   0       83.94       87.55      2.64 o 
   9   3   0        7.24        7.42      1.25 o 
  10   3   0       40.82       47.38      2.38 o 
  11   3   0       22.93       24.31      1.83 o 
  12   3   0        0.77        0.35      0.92 o 
   0   4   0      864.68      798.02     15.97 o 
   1   4   0      596.15      538.91      7.50 o 
   2   4   0     1870.84     1968.70     34.35 o 
   3   4   0      469.67      469.29      6.72 o 
   4   4   0      624.06      602.34      9.01 o 
   5   4   0      112.76       99.99      1.64 o 
   6   4   0       51.09       53.83      1.16 o 
   7   4   0        0.19        0.83      0.39 o 
   8   4   0       24.10       22.87      0.56 o 
   9   4   0        5.34        5.38      1.02 o 
  10   4   0       17.52       20.96      1.50 o 
  11   4   0        0.05       -0.17      0.54 o 
  12   4   0        3.25        2.12      1.95 o 
   1   5   0       17.33       21.51      0.98 o 
   2   5   0      205.60      226.36      3.52 o 
   3   5   0      712.83      700.71     11.11 o 
   4   5   0     1543.03     1625.17     30.45 o 
   5   5   0       25.61       29.79      0.98 o 
   6   5   0       19.38       22.45      1.06 o 
   7   5   0      153.48      164.36      2.91 o 
   8   5   0        4.24        4.79      0.45 o 
   9   5   0        8.04        6.08      0.82 o 
  10   5   0        2.30        1.87      0.77 o 
  11   5   0        0.19        0.30      0.54 o 
  12   5   0        1.48        1.01      0.70 o 
   0   6   0       99.71      109.25      3.53 o 
   1   6   0        4.18        2.03      0.54 o 
   2   6   0      531.47      548.97      9.10 o 
   3   6   0       68.17       66.41      1.67 o 
   4   6   0       62.00       63.14      1.65 o 
   5   6   0       50.92       45.50      1.53 o 
   6   6   0      197.70      201.91      3.61 o 
   7   6   0       96.76      110.69      2.15 o 
   8   6   0        8.94       10.20      0.64 o 
   9   6   0        2.52        1.65      0.38 o 
  10   6   0        0.12       -0.13      0.58 o 
  11   6   0        0.81        1.75      1.14 o 
   1   7   0      293.97      288.44      5.09 o 
   2   7   0       80.16       79.09      1.76 o 
   3   7   0       10.38       14.08      1.30 o 
   4   7   0       83.95       90.38      2.24 o 
   5   7   0      278.91      290.74      5.79 o 
   6   7   0        0.34        0.09      0.51 o 
   7   7   0        7.28        7.67      0.74 o 
   8   7   0        2.93        2.10      0.45 o 
   9   7   0        4.50        3.01      0.95 o 
  10   7   0        4.24        4.30      1.25 o 
  11   7   0        3.56        1.09      0.82 o 
   0   8   0        1.05        1.11      0.97 o 
   1   8   0        0.67        1.61      0.74 o 
   2   8   0        0.01        0.09      0.54 o 
   3   8   0        3.88        5.82      1.03 o 
   4   8   0       13.90       17.83      1.31 o 
   5   8   0       16.02       21.99      1.42 o 
   6   8   0       18.62       21.80      1.32 o 
   7   8   0        3.96        3.55      0.53 o 
   8   8   0        1.08        1.31      0.50 o 
   9   8   0        0.58       -0.20      0.81 o 
  10   8   0        0.16        1.24      1.29 o 
   1   9   0       18.04       18.36      2.05 o 
   2   9   0       37.21       34.60      1.67 o 
   3   9   0        9.87       10.78      1.09 o 
   4   9   0       71.98       77.48      2.97 o 
   5   9   0       27.33       32.29      1.47 o 
   6   9   0       20.34       15.32      1.45 o 
   7   9   0       27.99       31.18      1.60 o 
   8   9   0        0.65        0.03      0.43 o 
   9   9   0        6.87        4.81      2.49 o 
   0  10   0        0.43        0.55      1.02 o 
   1  10   0        7.31        7.77      1.24 o 
   2  10   0        0.98        1.08      1.00 o 
   3  10   0        9.77       11.38      1.45 o 
   4  10   0        0.11        0.43      0.70 o 
   5  10   0        9.75       12.48      1.53 o 
   6  10   0        5.10        3.09      0.77 o 
   7  10   0        9.74        6.59      1.13 o 
   8  10   0        8.65        6.45      1.97 o 
   1  11   0        0.13        0.84      1.22 o 
   2  11   0        7.05        7.19      1.78 o 
   3  11   0        5.45        4.21      1.04 o 
   4  11   0        2.18        5.21      1.97 o 
   5  11   0        0.57        0.02      0.79 o 
   6  11   0        2.36        1.55      0.94 o 
   7  11   0        3.14        3.17      0.85 o 
   0  12   0        9.23       10.96      2.30 o 
   1  12   0       17.58       23.11      1.97 o 
   2  12   0        2.73        2.71      2.04 o 
   3  12   0        5.58        5.59      1.47 o 
   4  12   0        2.01        1.31      1.00 o 
   5  12   0        0.00        0.94      0.97 o 
   6  12   0        0.00       -0.06      0.58 o 
   1  13   0        0.28       -1.24      1.24 o 
   2  13   0        3.96        2.77      1.07 o 
   3  13   0        1.86        1.27      1.07 o 
 -13   1   1        4.56        4.69      2.02 o 
 -12   1   1        0.68        0.04      0.35 o 
 -11   1   1       10.06       11.30      0.67 o 
 -10   1   1      253.09      253.66      4.56 o 
  -9   1   1      162.19      175.68      3.76 o 
  -8   1   1       79.70       77.68      1.65 o 
  -7   1   1       90.22       85.05      1.45 o 
  -6   1   1      926.33      990.11     11.80 o 
  -5   1   1       10.43       12.29      0.72 o 
  -4   1   1       10.25        5.97      0.33 o 
  -3   1   1     2360.41     2269.51     37.98 o 
  -2   1   1      282.24      235.25      2.49 o 
  -1   1   1      173.76      158.55      1.85 o 
   1   1   1      412.19      350.80     13.34 o 
   2   1   1      351.43      331.55      4.28 o 
   3   1   1      864.44      779.16      9.78 o 
   4   1   1      203.36      218.49      4.24 o 
   5   1   1       25.21       26.35      0.49 o 
   6   1   1        2.87        2.85      0.22 o 
   7   1   1        0.31        0.12      0.18 o 
   8   1   1       13.11       11.13      0.31 o 
   9   1   1      379.14      430.29     12.01 o 
  10   1   1       65.32       72.97      3.48 o 
  11   1   1       83.95       91.30      2.72 o 
 -13   2   1        1.01        2.33      1.38 o 
 -12   2   1        5.89        5.61      1.40 o 
 -11   2   1        0.40        0.18      0.29 o 
 -10   2   1       21.86       20.94      1.39 o 
  -9   2   1       27.51       31.11      1.14 o 
  -8   2   1       62.12       72.06      1.51 o 
  -7   2   1      162.30      178.31      2.38 o 
  -6   2   1      346.36      325.48      4.34 o 
  -5   2   1      331.68      318.79      3.96 o 
  -4   2   1      365.34      331.91      3.52 o 
  -3   2   1      268.76      227.74      3.03 o 
  -2   2   1     2139.76     1947.13     32.67 o 
  -1   2   1     5514.82     5226.04    133.56 o 
   0   2   1      153.19      143.55      9.10 o 
   1   2   1    10205.57     9183.64    241.38 o 
   2   2   1    13286.89    11940.10    344.67 o 
   3   2   1      348.74      337.85      5.19 o 
   4   2   1        6.47        8.51      0.80 o 
   5   2   1      108.35       95.40      2.09 o 
   6   2   1        0.44        0.52      0.38 o 
   7   2   1      128.31      118.75      7.06 o 
   8   2   1        0.95        0.66      0.42 o 
   9   2   1       44.71       54.20      5.16 o 
  10   2   1        5.31        4.98      1.07 o 
  11   2   1        2.61        1.98      1.60 o 
 -13   3   1        0.08        0.02      0.68 o 
 -12   3   1        0.33        1.81      1.04 o 
 -11   3   1        2.14        0.72      0.96 o 
 -10   3   1       15.36       14.87      1.57 o 
  -9   3   1        6.25        5.80      0.53 o 
  -8   3   1     1155.13     1222.59     19.01 o 
  -7   3   1        1.97        1.74      0.64 o 
  -6   3   1      608.15      579.41      8.02 o 
  -5   3   1      290.80      290.69      3.69 o 
  -4   3   1      328.06      284.18      3.82 o 
  -3   3   1      367.19      341.18      4.33 o 
  -2   3   1     2663.27     2720.34     50.34 o 
  -1   3   1     2916.81     3008.23     56.86 o 
   0   3   1      228.58      228.84      3.20 o 
   1   3   1       26.26       21.97      0.72 o 
   2   3   1       14.36       18.83      0.53 o 
   3   3   1     1812.11     1854.00     30.48 o 
   4   3   1      356.68      371.50      3.99 o 
   5   3   1       72.93       75.55      1.13 o 
   6   3   1        0.51        0.57      0.39 o 
   7   3   1      189.87      179.53      8.51 o 
   8   3   1       78.70       86.07      2.96 o 
   9   3   1        0.87        0.87      0.64 o 
  10   3   1        8.80       11.82      1.13 o 
  11   3   1        5.33        5.64      2.29 o 
  12   3   1        3.28        3.16      2.75 o 
 -12   4   1        1.31        2.16      0.73 o 
 -11   4   1        0.19        0.66      0.88 o 
 -10   4   1        6.70        8.31      0.42 o 
  -9   4   1       60.86       63.79      1.92 o 
  -8   4   1       15.17       18.21      1.10 o 
  -7   4   1      293.72      290.87      4.69 o 
  -6   4   1      201.44      192.72      2.82 o 
  -5   4   1        0.02        0.19      0.34 o 
  -4   4   1       10.32        8.60      0.70 o 
  -3   4   1      779.84      755.12     11.21 o 
  -2   4   1      420.37      328.39      4.43 o 
  -1   4   1       50.03       44.97      2.91 o 
   0   4   1      898.75      866.07     12.31 o 
   1   4   1     1070.42     1029.58     18.12 o 
   2   4   1       92.34      124.29      1.75 o 
   3   4   1     1197.02     1191.31     23.52 o 
   4   4   1      255.51      250.47      3.17 o 
   5   4   1       37.59       39.22      0.84 o 
   6   4   1       68.64       71.06      1.63 o 
   7   4   1      134.25      133.01      3.35 o 
   8   4   1      111.55      127.75      3.12 o 
   9   4   1       19.61       22.41      1.22 o 
  10   4   1        2.92        1.44      1.34 o 
  11   4   1        1.35        1.93      0.91 o 
  12   4   1        3.20        2.70      1.28 o 
 -12   5   1        2.24        3.21      1.66 o 
 -11   5   1        7.17        6.82      1.96 o 
 -10   5   1        0.42        0.48      0.23 o 
  -9   5   1        8.15        9.69      0.66 o 
  -8   5   1       76.00       83.37      1.94 o 
  -7   5   1        2.98        3.76      0.57 o 
  -6   5   1      154.51      157.35      2.87 o 
  -5   5   1       90.22       91.03      1.94 o 
  -4   5   1      246.56      215.44      4.15 o 
  -3   5   1      897.28      883.97     13.88 o 
  -2   5   1      362.19      370.41      5.54 o 
  -1   5   1      166.33      152.13      2.49 o 
   0   5   1       92.58      104.11      1.87 o 
   1   5   1        4.21        5.12      0.59 o 
   2   5   1     1021.88     1033.62     16.37 o 
   3   5   1      253.27      240.50      3.62 o 
   4   5   1      139.19      140.65      2.26 o 
   5   5   1       36.44       37.83      0.96 o 
   6   5   1       94.70       91.74      1.55 o 
   7   5   1      151.05      148.02      3.30 o 
   8   5   1       18.13       17.23      1.13 o 
   9   5   1        8.69        7.55      0.95 o 
  10   5   1        0.06        0.10      0.55 o 
  11   5   1        0.02        0.69      0.79 o 
  12   5   1        0.26        0.02      0.65 o 
 -12   6   1        0.66        2.17      1.12 o 
 -11   6   1        0.13       -0.08      0.57 o 
 -10   6   1        2.56        2.66      0.90 o 
  -9   6   1        4.81        4.58      0.57 o 
  -8   6   1        6.65        7.19      0.57 o 
  -7   6   1       65.77       66.11      1.70 o 
  -6   6   1      122.30      124.14      3.73 o 
  -5   6   1        2.86        3.04      0.73 o 
  -4   6   1        2.39        1.34      0.73 o 
  -3   6   1      641.22      647.93     11.33 o 
  -2   6   1       23.57       25.82      1.12 o 
  -1   6   1      112.76      119.66      2.29 o 
   0   6   1       10.49       14.73      1.53 o 
   1   6   1       77.88       85.95      2.20 o 
   2   6   1      265.07      281.33      5.44 o 
   3   6   1      313.20      299.66      4.99 o 
   4   6   1       49.33       48.86      1.37 o 
   5   6   1        1.11        0.30      0.41 o 
   6   6   1      105.87      109.04      2.07 o 
   7   6   1        6.64        6.79      0.51 o 
   8   6   1        0.89        1.70      0.94 o 
   9   6   1        0.99        0.95      0.81 o 
  10   6   1        0.84        0.60      0.73 o 
  11   6   1        0.00        0.25      0.80 o 
 -11   7   1        6.47        6.04      1.99 o 
 -10   7   1        2.29        1.78      0.91 o 
  -9   7   1        0.83        1.46      0.61 o 
  -8   7   1        2.29        1.86      0.56 o 
  -7   7   1       32.05       33.78      1.38 o 
  -6   7   1       37.87       39.90      1.69 o 
  -5   7   1      126.11      133.62      3.14 o 
  -4   7   1       26.27       28.02      1.39 o 
  -3   7   1       46.66       51.10      1.83 o 
  -2   7   1      153.01      158.39      3.18 o 
  -1   7   1       28.17       28.37      1.33 o 
   0   7   1       20.19       25.16      1.49 o 
   1   7   1       34.02       31.92      1.28 o 
   2   7   1       21.14       19.81      1.11 o 
   3   7   1       68.98       70.60      2.07 o 
   4   7   1        1.49        1.00      0.55 o 
   5   7   1      274.49      277.25      5.43 o 
   6   7   1       65.71       66.71      1.86 o 
   7   7   1        6.73        5.70      0.60 o 
   8   7   1        0.03        0.03      0.41 o 
   9   7   1        9.72        7.51      1.89 o 
  10   7   1        0.04        0.25      0.88 o 
  11   7   1        1.71        0.17      0.77 o 
 -10   8   1        0.01       -0.79      0.87 o 
  -9   8   1        0.08        0.06      0.38 o 
  -8   8   1        0.92        1.10      0.58 o 
  -7   8   1        7.31        8.09      0.73 o 
  -6   8   1       17.09       16.33      1.33 o 
  -5   8   1       48.79       58.30      2.13 o 
  -4   8   1      115.87      113.59      3.07 o 
  -3   8   1        8.42        9.01      1.02 o 
  -2   8   1        9.89       12.85      1.16 o 
  -1   8   1      624.13      669.49     12.90 o 
   0   8   1       11.17       16.07      1.41 o 
   1   8   1        6.36        7.07      0.93 o 
   2   8   1       48.38       51.60      1.77 o 
   3   8   1        1.75        3.88      0.82 o 
   4   8   1       46.30       48.92      1.57 o 
   5   8   1       66.02       68.58      2.20 o 
   6   8   1        1.05        1.32      0.60 o 
   7   8   1        1.56       -0.03      0.48 o 
   8   8   1        1.30        0.94      0.92 o 
   9   8   1        8.94        5.22      2.53 o 
  10   8   1        0.00       -0.18      0.74 o 
 -10   9   1        2.69        2.83      1.67 o 
  -9   9   1        0.31       -0.44      0.92 o 
  -8   9   1        1.18        1.82      0.76 o 
  -7   9   1       28.59       31.82      4.55 o 
  -6   9   1        0.00        0.00      0.70 o 
  -5   9   1       40.10       46.82      2.24 o 
  -4   9   1        4.82        4.44      1.29 o 
  -3   9   1        1.24        0.78      0.73 o 
  -2   9   1       17.02       20.01      1.41 o 
  -1   9   1       18.10       19.18      1.98 o 
   0   9   1        5.69        5.84      1.09 o 
   1   9   1       11.06       14.45      1.47 o 
   2   9   1        9.57       13.20      1.42 o 
   3   9   1        0.61        0.51      0.78 o 
   4   9   1        5.63        4.57      1.02 o 
   5   9   1        1.34        1.00      0.77 o 
   6   9   1       21.98       25.43      1.46 o 
   7   9   1       22.63       22.19      2.83 o 
   8   9   1        0.01       -0.87      1.18 o 
   9   9   1        0.65        1.04      1.01 o 
  -9  10   1        2.18        1.37      1.32 o 
  -8  10   1        0.47        0.60      0.74 o 
  -7  10   1        0.25        0.00      0.60 o 
  -6  10   1        0.17        0.68      0.69 o 
  -5  10   1        0.28        1.11      0.81 o 
  -4  10   1        1.97        2.11      1.03 o 
  -3  10   1       42.23       52.55      3.25 o 
  -2  10   1       15.20       21.73      2.45 o 
  -1  10   1        8.61        9.48      1.32 o 
   0  10   1       19.27       26.65      1.70 o 
   1  10   1        2.02        3.17      0.98 o 
   2  10   1       79.06      105.18      3.41 o 
   3  10   1       52.40       61.68      2.53 o 
   4  10   1        0.01        0.22      0.56 o 
   5  10   1        3.19        2.48      0.96 o 
   6  10   1        1.69        2.85      1.05 o 
   7  10   1        1.39        0.48      0.65 o 
   8  10   1        3.10        2.52      1.36 o 
  -7  11   1        0.46       -0.29      0.75 o 
  -6  11   1        1.98        1.81      0.95 o 
  -5  11   1        0.00        0.47      0.67 o 
  -4  11   1        4.53        3.08      1.04 o 
  -3  11   1        0.38        0.27      0.72 o 
  -2  11   1       23.98       30.89      1.76 o 
  -1  11   1       24.45       31.67      2.43 o 
   0  11   1       11.83       10.83      1.70 o 
   1  11   1       17.26       22.54      4.37 o 
   2  11   1       21.76       29.53      3.14 o 
   3  11   1        1.62        2.45      1.27 o 
   4  11   1        2.03        1.61      1.01 o 
   5  11   1        0.56       -1.01      1.01 o 
   6  11   1        2.80        2.14      0.74 o 
   7  11   1        0.01        0.20      0.95 o 
  -6  12   1        3.01        3.99      0.97 o 
  -5  12   1        0.05        0.31      0.79 o 
  -4  12   1        0.46        1.24      0.95 o 
  -3  12   1        0.30       -0.33      1.26 o 
  -2  12   1        5.82        4.11      1.35 o 
  -1  12   1        0.30        0.90      0.88 o 
   0  12   1        3.92        4.49      1.19 o 
   1  12   1       10.49       11.17      3.10 o 
   2  12   1        0.19        0.42      0.89 o 
   3  12   1        1.63        1.33      1.04 o 
   4  12   1        2.18        2.14      0.93 o 
   5  12   1        0.17        2.20      0.86 o 
  -3  13   1        1.29        2.97      1.13 o 
  -2  13   1        0.07       -0.63      1.37 o 
  -1  13   1        0.92        0.23      1.03 o 
   0  13   1        6.81        7.15      1.69 o 
   1  13   1        4.17        4.09      1.28 o 
   2  13   1        1.99        1.93      1.17 o 
   3  13   1        0.92        3.02      1.42 o 
 -13   0   2        6.96        7.30      2.24 o 
 -12   0   2        2.85        1.80      1.38 o 
 -11   0   2        5.87        5.75      1.32 o 
 -10   0   2        4.68        4.03      0.86 o 
  -9   0   2        2.97        2.12      0.83 o 
  -8   0   2      100.55       91.90      2.34 o 
  -7   0   2       70.07       -0.36      0.48 o 
  -6   0   2       39.88       41.38      1.36 o 
  -5   0   2     2675.21     2430.85    232.01 o 
  -4   0   2      782.82      758.28     14.87 o 
  -3   0   2     6630.98     4553.77   1380.52 o 
  -2   0   2     2682.44     2607.75     86.47 o 
  -1   0   2     5708.03     5198.19    226.74 o 
   0   0   2    15837.73    11324.61   1061.23 o 
   1   0   2        2.79        2.29      0.53 o 
   2   0   2      452.83      424.33      7.49 o 
   3   0   2      214.95      204.32      2.54 o 
   4   0   2       85.00       94.65      1.36 o 
   5   0   2      436.57      438.93      5.76 o 
   6   0   2        1.54        2.33      0.39 o 
   7   0   2        3.37        5.10      0.90 o 
   8   0   2       41.63       40.21      1.36 o 
   9   0   2        0.14        0.22      0.32 o 
  10   0   2        0.31       -0.90      1.99 o 
  11   0   2        2.55        1.92      2.11 o 
 -13   1   2        0.03        1.95      1.22 o 
 -12   1   2        1.10        0.63      0.43 o 
 -11   1   2        0.08       -0.26      0.35 o 
 -10   1   2        0.66        0.19      0.35 o 
  -9   1   2        6.42        6.58      0.65 o 
  -8   1   2        0.00        0.50      0.31 o 
  -7   1   2       63.06       61.63      1.62 o 
  -6   1   2      292.06      294.58      4.03 o 
  -5   1   2      175.34      182.93      2.62 o 
  -4   1   2      350.92      292.38      6.04 o 
  -3   1   2       11.25       11.01      0.53 o 
  -2   1   2      964.71      942.86     13.60 o 
  -1   1   2       27.58       16.28      0.72 o 
   0   1   2      690.90      598.31      8.74 o 
   1   1   2        4.33        2.29      0.50 o 
   2   1   2      866.58      833.14     19.21 o 
   3   1   2      233.99      218.23      3.10 o 
   4   1   2        1.88        3.44      0.38 o 
   5   1   2      303.34      318.28      3.86 o 
   6   1   2       19.56       20.82      0.70 o 
   7   1   2       40.65       39.60      1.00 o 
   8   1   2        4.75        4.29      0.54 o 
   9   1   2       40.93       45.79      2.28 o 
  10   1   2       62.88       66.51      2.41 o 
  11   1   2       35.69       40.35      4.93 o 
 -13   2   2        3.41        2.44      0.87 o 
 -12   2   2        2.86        1.29      0.93 o 
 -11   2   2       16.85       17.88      1.06 o 
 -10   2   2       74.27       81.74      4.94 o 
  -9   2   2        0.05        0.40      0.41 o 
  -8   2   2        1.32        0.59      0.44 o 
  -7   2   2       23.70       19.07      0.81 o 
  -6   2   2      289.49      316.19      4.59 o 
  -5   2   2      275.43      300.47      3.87 o 
  -4   2   2       14.57       14.00      0.43 o 
  -3   2   2      194.20      178.37      2.74 o 
  -2   2   2      615.23      532.75     11.02 o 
  -1   2   2      307.96      257.74      3.32 o 
   0   2   2     2047.17     1911.55     31.27 o 
   1   2   2     9348.27     8771.44    230.78 o 
   2   2   2     4514.96     4806.99     84.85 o 
   3   2   2     1018.61     1040.35     16.53 o 
   4   2   2       25.85       27.18      1.76 o 
   5   2   2      219.53      227.28      4.19 o 
   6   2   2       52.22       49.39      1.47 o 
   7   2   2        0.03        0.57      0.47 o 
   8   2   2        9.86        9.57      0.90 o 
   9   2   2        7.34        6.84      0.89 o 
  10   2   2        6.41        4.88      1.22 o 
  11   2   2        0.13       -0.45      1.67 o 
  12   2   2        0.42        0.70      1.86 o 
 -13   3   2        2.82        4.49      1.16 o 
 -12   3   2        1.05        0.50      0.54 o 
 -11   3   2        0.12       -0.28      0.38 o 
 -10   3   2       11.52       11.30      0.75 o 
  -9   3   2       60.92       59.36      1.55 o 
  -8   3   2       12.27       11.43      0.84 o 
  -7   3   2        0.02       -0.30      0.44 o 
  -6   3   2       75.91       78.34      1.53 o 
  -5   3   2      688.48      708.88      8.68 o 
  -4   3   2       58.53       60.08      1.68 o 
  -3   3   2      178.29      172.81      2.44 o 
  -2   3   2     3050.29     2998.89     58.54 o 
  -1   3   2      610.51      569.49      7.70 o 
   0   3   2      784.00      752.40     10.55 o 
   1   3   2     4835.56     4874.80    107.76 o 
   2   3   2       83.62       80.08      1.35 o 
   3   3   2       50.27       52.50      0.74 o 
   4   3   2      300.96      302.34      5.12 o 
   5   3   2       55.53       62.38      1.45 o 
   6   3   2        2.43        6.91      2.19 o 
   7   3   2        1.03       -0.08      0.49 o 
   8   3   2       18.44       21.22      1.59 o 
   9   3   2       24.40       25.61      1.42 o 
  10   3   2       15.94       16.54      3.37 o 
  11   3   2        2.73        1.63      1.11 o 
  12   3   2        0.48       -1.35      1.81 o 
 -13   4   2        5.79        7.63      1.71 o 
 -12   4   2        0.00        0.18      0.93 o 
 -11   4   2        3.27        2.35      0.59 o 
 -10   4   2        0.11        0.77      0.39 o 
  -9   4   2       88.77       88.25      1.89 o 
  -8   4   2      223.02      222.39      4.04 o 
  -7   4   2      138.04      130.82      2.94 o 
  -6   4   2       48.97       54.07      1.19 o 
  -5   4   2       74.09       82.00      1.71 o 
  -4   4   2        5.58        5.96      0.75 o 
  -3   4   2     1066.88     1053.02     16.98 o 
  -2   4   2        6.00        5.67      0.65 o 
  -1   4   2        2.28        4.21      0.52 o 
   0   4   2      173.48      174.66      2.79 o 
   1   4   2     1692.44     1773.39     30.54 o 
   2   4   2      362.93      364.08      5.78 o 
   3   4   2     2722.23     3088.51     61.81 o 
   4   4   2      206.86      218.65      2.72 o 
   5   4   2        2.89        4.90      0.33 o 
   6   4   2        0.39        1.20      0.72 o 
   7   4   2       19.14       19.85      1.75 o 
   8   4   2      124.49      140.32      3.70 o 
   9   4   2        0.66       -0.29      0.39 o 
  10   4   2        1.90        1.03      0.72 o 
  11   4   2        0.01       -0.31      0.51 o 
 -12   5   2        1.67        2.47      0.98 o 
 -11   5   2        0.39       -0.04      0.62 o 
 -10   5   2       10.73       12.06      1.48 o 
  -9   5   2      113.35      116.12      2.75 o 
  -8   5   2        3.68        2.28      0.69 o 
  -7   5   2      143.99      147.19      2.56 o 
  -6   5   2        1.77        1.54      0.49 o 
  -5   5   2       99.02      102.23      2.18 o 
  -4   5   2      165.06      206.09      3.37 o 
  -3   5   2      893.40      870.97     15.01 o 
  -2   5   2        0.65       -0.35      0.39 o 
  -1   5   2      146.41      153.30      2.76 o 
   0   5   2       42.75       60.14      4.67 o 
   1   5   2      742.71      691.45     10.20 o 
   2   5   2      799.56      819.95     12.97 o 
   3   5   2        3.37        5.66      0.52 o 
   4   5   2      349.32      344.62      5.51 o 
   5   5   2       71.78       77.76      1.56 o 
   6   5   2      137.84      150.57      3.52 o 
   7   5   2        4.69        4.08      0.91 o 
   8   5   2        1.93        2.51      0.94 o 
   9   5   2        3.53        2.93      0.88 o 
  10   5   2        0.12       -0.10      0.65 o 
  11   5   2        1.57        0.52      0.46 o 
 -12   6   2        0.07        3.08      1.37 o 
 -11   6   2        2.64        2.64      0.94 o 
 -10   6   2        9.25        6.74      1.52 o 
  -9   6   2       20.15       20.93      1.03 o 
  -8   6   2        2.27        1.46      0.56 o 
  -7   6   2       85.96       87.14      2.34 o 
  -6   6   2        0.18        0.21      0.64 o 
  -5   6   2       68.21       60.90      1.65 o 
  -4   6   2        3.86        5.04      0.74 o 
  -3   6   2      220.41      233.31      4.51 o 
  -2   6   2       32.57       33.13      1.57 o 
  -1   6   2       99.87       95.86      2.03 o 
   0   6   2       13.41       18.73      0.91 o 
   1   6   2       28.02       29.11      0.99 o 
   2   6   2       99.65      101.94      1.99 o 
   3   6   2       71.39       72.60      1.71 o 
   4   6   2        7.42        7.67      0.60 o 
   5   6   2       80.48       85.54      1.85 o 
   6   6   2       64.27       62.96      2.01 o 
   7   6   2       12.51       12.66      1.44 o 
   8   6   2        0.49        0.11      0.53 o 
   9   6   2        0.86        0.31      0.54 o 
  10   6   2        0.69        0.62      0.88 o 
  11   6   2        2.18        1.10      0.82 o 
 -11   7   2       19.42       25.37      2.08 o 
 -10   7   2       12.17       12.23      1.56 o 
  -9   7   2        2.66        2.55      1.05 o 
  -8   7   2       22.27       25.18      1.33 o 
  -7   7   2       13.86       13.79      0.89 o 
  -6   7   2       84.20       87.29      2.39 o 
  -5   7   2      186.18      200.12      3.85 o 
  -4   7   2       82.93       83.56      2.60 o 
  -3   7   2       59.93       59.94      2.15 o 
  -2   7   2       62.26       64.61      2.24 o 
  -1   7   2       75.81       71.64      2.02 o 
   0   7   2       29.48       32.53      1.57 o 
   1   7   2       57.19       63.37      1.86 o 
   2   7   2      137.28      137.69      3.34 o 
   3   7   2        0.44        1.23      0.55 o 
   4   7   2       22.65       23.99      0.86 o 
   5   7   2       22.59       25.26      2.97 o 
   6   7   2        0.84        1.62      0.46 o 
   7   7   2        3.97        2.40      0.36 o 
   8   7   2        7.83        6.48      1.41 o 
   9   7   2        4.61        3.64      1.06 o 
  10   7   2        0.15       -0.25      0.76 o 
 -11   8   2        1.31        0.10      0.69 o 
 -10   8   2        0.97        0.73      0.81 o 
  -9   8   2        4.38        4.72      0.64 o 
  -8   8   2        1.59        1.16      0.64 o 
  -7   8   2        7.20        6.21      1.23 o 
  -6   8   2        5.73        5.61      0.89 o 
  -5   8   2        0.93        0.77      0.82 o 
  -4   8   2        9.15       10.09      1.18 o 
  -3   8   2       23.44       27.69      2.41 o 
  -2   8   2       11.06       11.89      1.27 o 
  -1   8   2      160.70      174.80      4.19 o 
   0   8   2       13.89       18.25      1.27 o 
   1   8   2       44.18       46.51      2.08 o 
   2   8   2        0.03       -0.02      0.55 o 
   3   8   2        0.02        0.09      0.55 o 
   4   8   2       91.13      107.66      2.46 o 
   5   8   2       16.13       12.60      1.11 o 
   6   8   2        4.68        4.36      0.67 o 
   7   8   2        1.15        0.58      0.39 o 
   8   8   2        0.02       -0.27      0.93 o 
   9   8   2        0.82        0.86      1.08 o 
  10   8   2        0.30       -0.14      0.86 o 
 -10   9   2        0.90       -0.23      1.01 o 
  -9   9   2        0.07        0.38      0.56 o 
  -8   9   2        4.83        4.45      1.02 o 
  -7   9   2       19.98       26.33      1.93 o 
  -6   9   2        4.86        3.63      1.10 o 
  -5   9   2        0.25       -0.35      0.90 o 
  -4   9   2       16.24       15.90      1.44 o 
  -3   9   2        9.00       10.18      1.12 o 
  -2   9   2        6.05        5.66      1.04 o 
  -1   9   2       18.57       20.79      1.51 o 
   0   9   2        1.13        0.83      0.65 o 
   1   9   2       40.02       45.87      1.72 o 
   2   9   2       16.03       14.79      1.37 o 
   3   9   2       29.93       36.12      1.51 o 
   4   9   2       42.02       40.37      1.99 o 
   5   9   2        0.40        0.38      0.52 o 
   6   9   2        5.78        1.87      0.81 o 
   7   9   2        6.63        6.11      1.42 o 
   8   9   2        2.54        1.99      1.42 o 
   9   9   2        0.22        0.12      1.00 o 
  -9  10   2        0.22        0.88      1.13 o 
  -8  10   2        1.93        0.83      0.81 o 
  -7  10   2        2.09        1.69      0.84 o 
  -6  10   2        0.37       -0.30      0.59 o 
  -5  10   2        0.07        0.01      0.57 o 
  -4  10   2        0.09        0.59      0.74 o 
  -3  10   2        0.48        0.90      0.87 o 
  -2  10   2       15.51       17.84      1.74 o 
  -1  10   2       31.43       38.26      2.25 o 
   0  10   2       19.42       22.02      1.39 o 
   1  10   2       46.10       52.27      2.51 o 
   2  10   2        7.96       12.05      1.27 o 
   3  10   2        8.69        8.41      1.41 o 
   4  10   2        0.89        1.09      0.79 o 
   5  10   2        2.44        0.82      0.73 o 
   6  10   2        0.24        0.29      0.47 o 
   7  10   2        1.38        0.52      1.03 o 
   8  10   2        4.09        2.02      1.15 o 
  -8  11   2        0.33        0.73      0.69 o 
  -7  11   2        4.24        4.47      1.29 o 
  -6  11   2        0.34        0.11      0.61 o 
  -5  11   2        1.95        1.58      0.83 o 
  -4  11   2        1.45        2.00      0.95 o 
  -3  11   2        2.43        1.49      0.85 o 
  -2  11   2        2.50        2.81      1.06 o 
  -1  11   2        0.65        1.28      0.98 o 
   0  11   2        0.38        0.15      0.88 o 
   1  11   2        0.33        0.06      0.63 o 
   2  11   2        3.00        2.80      1.15 o 
   3  11   2        4.79        3.69      1.41 o 
   4  11   2        0.98        0.24      0.63 o 
   5  11   2        0.03        0.14      0.49 o 
   6  11   2        2.58        0.92      0.71 o 
  -6  12   2        0.04       -0.01      1.04 o 
  -5  12   2        0.03        1.11      1.14 o 
  -4  12   2        0.92        1.32      1.37 o 
  -3  12   2        0.40        0.00      1.00 o 
  -2  12   2        8.16        8.86      1.31 o 
  -1  12   2       10.09       10.78      1.58 o 
   0  12   2        0.70        0.64      1.02 o 
   1  12   2        0.72        0.48      1.15 o 
   2  12   2        0.12        0.45      0.88 o 
   3  12   2        2.24        1.35      0.96 o 
   4  12   2        2.59        2.45      1.09 o 
   5  12   2        1.65        0.68      0.98 o 
  -3  13   2        1.29        0.75      1.17 o 
  -2  13   2        1.82        1.97      1.40 o 
  -1  13   2        1.62        2.01      1.20 o 
   0  13   2        0.81        0.89      0.98 o 
   1  13   2        0.54        0.08      0.72 o 
   2  13   2        1.12        0.31      0.82 o 
 -13   1   3       13.02       11.25      4.02 o 
 -12   1   3       15.46       19.27      1.21 o 
 -11   1   3        1.02        0.67      0.44 o 
 -10   1   3        0.01        0.87      0.46 o 
  -9   1   3        4.82        3.64      0.61 o 
  -8   1   3      283.70      315.86      5.57 o 
  -7   1   3      611.06      651.22     18.64 o 
  -6   1   3     1012.09     1024.63     24.89 o 
  -5   1   3     3491.03     3916.92     98.42 o 
  -4   1   3       74.89       76.36      3.37 o 
  -3   1   3       56.31       42.79      0.77 o 
  -2   1   3       21.82       25.95      1.13 o 
  -1   1   3     2120.07     1987.53     49.31 o 
   0   1   3     2802.78     2851.63     52.78 o 
   1   1   3       75.61       63.45      0.92 o 
   2   1   3      393.39      357.78      3.81 o 
   3   1   3     1283.48     1257.25     23.17 o 
   4   1   3        1.93        4.06      0.45 o 
   5   1   3      308.36      294.26      3.79 o 
   6   1   3       12.47       11.87      0.59 o 
   7   1   3       34.31       40.48      1.81 o 
   8   1   3       10.71       10.32      0.70 o 
   9   1   3        3.93        3.27      0.67 o 
  10   1   3       20.87       26.10      4.23 o 
  11   1   3        8.80        0.00      1.54 o 
  12   1   3        2.88        2.75      2.50 o 
 -13   2   3        0.21        0.69      0.62 o 
 -12   2   3        6.80        4.65      0.84 o 
 -11   2   3        2.50        3.12      0.54 o 
 -10   2   3        0.89        0.87      0.48 o 
  -9   2   3       74.03       81.26      1.93 o 
  -8   2   3       58.42       60.00      1.72 o 
  -7   2   3       73.66       84.02      2.00 o 
  -6   2   3      939.44      885.98     14.28 o 
  -5   2   3       41.57       47.05      1.22 o 
  -4   2   3      530.95      529.33      6.77 o 
  -3   2   3       81.08       63.40      1.90 o 
  -2   2   3      394.49      363.39      5.61 o 
  -1   2   3     2695.94     2649.00     48.49 o 
   0   2   3       17.01       13.75      0.77 o 
   1   2   3        6.39       10.24      1.99 o 
   2   2   3      667.62      650.57     13.15 o 
   3   2   3      549.32      586.72     14.77 o 
   4   2   3      713.72      739.75     12.99 o 
   5   2   3        0.28        0.21      0.60 o 
   6   2   3       56.95       68.20      1.63 o 
   7   2   3        1.48        1.64      0.41 o 
   8   2   3        0.10        0.64      0.37 o 
   9   2   3        1.88        1.46      0.55 o 
  10   2   3        6.81        5.93      2.43 o 
  11   2   3        2.24       -0.77      1.86 o 
  12   2   3        0.80       -2.05      2.31 o 
 -13   3   3        2.13        3.21      1.84 o 
 -12   3   3        1.06        1.37      0.56 o 
 -11   3   3        8.89        6.98      0.80 o 
 -10   3   3       19.85       21.94      0.88 o 
  -9   3   3       18.06       20.98      1.05 o 
  -8   3   3      225.06      235.72      4.11 o 
  -7   3   3       16.28       16.39      1.07 o 
  -6   3   3        7.00        7.43      0.62 o 
  -5   3   3       89.85       96.98      2.16 o 
  -4   3   3        4.00        2.55      0.55 o 
  -3   3   3       62.43       58.31      1.19 o 
  -2   3   3       31.01       37.87      1.33 o 
  -1   3   3        8.34        6.87      0.56 o 
   0   3   3      116.29       98.88      1.77 o 
   1   3   3      328.00      303.97      4.17 o 
   2   3   3        0.53        1.86      0.57 o 
   3   3   3      207.95      197.14      3.06 o 
   4   3   3      426.14      412.81      7.21 o 
   5   3   3       90.75       94.04      2.17 o 
   6   3   3      157.23      173.76      4.32 o 
   7   3   3       33.93       36.69      1.87 o 
   8   3   3        3.54        3.07      0.64 o 
   9   3   3        0.22        0.87      0.61 o 
  10   3   3        4.18        4.12      0.95 o 
  11   3   3        1.56        0.93      1.51 o 
 -13   4   3        1.69        2.46      1.04 o 
 -12   4   3       10.38       13.36      1.92 o 
 -11   4   3        1.42        0.90      0.58 o 
 -10   4   3        0.30        1.21      0.53 o 
  -9   4   3      198.29      213.55      4.15 o 
  -8   4   3       67.28       66.12      2.04 o 
  -7   4   3        1.59        1.43      0.53 o 
  -6   4   3       57.63       60.91      1.57 o 
  -5   4   3      293.99      299.75      4.92 o 
  -4   4   3       38.74       34.35      1.23 o 
  -3   4   3      966.37      946.05     16.28 o 
  -2   4   3      533.90      525.32      7.94 o 
  -1   4   3      118.09      122.79      1.89 o 
   0   4   3      139.74      137.83      2.44 o 
   1   4   3       40.80       37.70      1.18 o 
   2   4   3      213.01      242.30      3.32 o 
   3   4   3      311.34      314.18      3.97 o 
   4   4   3       41.64       39.49      1.00 o 
   5   4   3       12.64       14.41      1.02 o 
   6   4   3        2.80        3.46      0.74 o 
   7   4   3        0.62        0.93      0.73 o 
   8   4   3       41.36       41.98      1.85 o 
   9   4   3        2.59       -0.14      0.76 o 
  10   4   3        1.04        0.51      0.48 o 
  11   4   3        2.95        1.61      1.03 o 
 -12   5   3        3.45        3.27      1.36 o 
 -11   5   3        2.54        2.03      0.63 o 
 -10   5   3       22.25       25.48      1.30 o 
  -9   5   3        3.39        2.66      0.64 o 
  -8   5   3        7.96        5.08      0.91 o 
  -7   5   3      235.64      242.95      4.16 o 
  -6   5   3       75.84       72.18      2.00 o 
  -5   5   3        9.98       10.32      0.88 o 
  -4   5   3      176.04      165.39      3.18 o 
  -3   5   3       43.46       40.24      1.26 o 
  -2   5   3      453.49      446.08      7.10 o 
  -1   5   3        2.90        3.85      0.75 o 
   0   5   3       20.88       22.18      1.12 o 
   1   5   3       22.22       22.91      1.20 o 
   2   5   3      703.68      759.64     12.11 o 
   3   5   3      664.51      642.71     10.24 o 
   4   5   3        0.04       -0.04      0.28 o 
   5   5   3        1.34        0.59      0.35 o 
   6   5   3       56.25       63.65      1.93 o 
   7   5   3        8.05        7.54      1.06 o 
   8   5   3       22.69       26.70      1.73 o 
   9   5   3        3.23        2.96      0.86 o 
  10   5   3        0.04       -0.24      0.39 o 
  11   5   3        0.81        0.29      0.73 o 
 -12   6   3        0.17        0.94      1.87 o 
 -11   6   3        6.42        6.91      2.27 o 
 -10   6   3       13.06       17.95      1.14 o 
  -9   6   3        6.34        6.19      0.88 o 
  -8   6   3       29.40       29.41      1.45 o 
  -7   6   3      103.53      105.53      3.18 o 
  -6   6   3       83.25       87.66      2.55 o 
  -5   6   3       60.18       53.62      1.84 o 
  -4   6   3        3.59        1.43      0.55 o 
  -3   6   3       23.22       23.36      1.24 o 
  -2   6   3       29.97       31.26      1.33 o 
  -1   6   3        3.67        5.73      1.64 o 
   0   6   3      203.49      203.23      3.98 o 
   1   6   3        6.40        7.24      0.79 o 
   2   6   3       22.30       22.79      0.98 o 
   3   6   3        7.20        6.01      0.72 o 
   4   6   3       37.17       38.97      1.15 o 
   5   6   3       26.17       28.48      0.87 o 
   6   6   3       74.75       81.22      2.70 o 
   7   6   3       12.43       11.63      1.41 o 
   8   6   3       10.98        9.49      1.97 o 
   9   6   3        1.15        1.74      1.00 o 
  10   6   3        0.47        0.26      0.66 o 
 -11   7   3        0.94        0.65      1.14 o 
 -10   7   3       11.44       11.26      2.78 o 
  -9   7   3        1.77        1.95      0.61 o 
  -8   7   3        4.14        4.50      0.85 o 
  -7   7   3        0.06       -0.06      0.49 o 
  -6   7   3        1.96        1.22      0.76 o 
  -5   7   3       17.07       15.39      1.15 o 
  -4   7   3        0.18        0.35      0.60 o 
  -3   7   3       16.53       16.10      1.24 o 
  -2   7   3        3.81        3.19      0.95 o 
  -1   7   3       23.30       27.71      1.53 o 
   0   7   3       87.26       89.81      2.55 o 
   1   7   3        3.79        4.86      0.82 o 
   2   7   3       97.80      110.76      2.97 o 
   3   7   3       38.45       44.44      1.50 o 
   4   7   3        0.00        0.32      0.43 o 
   5   7   3       21.39       21.08      1.24 o 
   6   7   3       28.33       30.26      2.01 o 
   7   7   3        1.23        0.71      0.85 o 
   8   7   3       19.46       25.21      2.07 o 
   9   7   3        9.79        5.53      1.67 o 
  10   7   3        0.00        0.07      0.98 o 
 -11   8   3        0.29        0.24      0.73 o 
 -10   8   3        1.88        1.15      0.59 o 
  -9   8   3       14.14       14.26      2.19 o 
  -8   8   3       28.60       29.08      1.58 o 
  -7   8   3       50.51       50.45      1.84 o 
  -6   8   3       22.84       21.81      1.90 o 
  -5   8   3        5.35        5.06      0.98 o 
  -4   8   3       75.36       72.27      2.35 o 
  -3   8   3        9.44       13.92      1.23 o 
  -2   8   3      254.99      279.64      6.16 o 
  -1   8   3      190.78      207.54      5.08 o 
   0   8   3       23.88       29.63      1.78 o 
   1   8   3       83.06       83.55      2.76 o 
   2   8   3        0.15        2.51      0.87 o 
   3   8   3        2.13        2.42      0.82 o 
   4   8   3       31.54       34.31      1.64 o 
   5   8   3        1.48        0.35      0.37 o 
   6   8   3       19.90       19.62      1.59 o 
   7   8   3        0.09       -0.30      0.99 o 
   8   8   3        0.00       -0.06      0.82 o 
   9   8   3        0.47       -0.02      0.77 o 
 -10   9   3        1.21        0.85      1.02 o 
  -9   9   3        4.27        3.68      0.90 o 
  -8   9   3        0.05        0.84      0.63 o 
  -7   9   3        7.50        8.08      1.68 o 
  -6   9   3        0.13       -0.16      0.49 o 
  -5   9   3       11.42       11.32      1.29 o 
  -4   9   3        8.89        7.27      1.11 o 
  -3   9   3        9.41        9.90      1.16 o 
  -2   9   3       10.86       10.33      1.29 o 
  -1   9   3       13.89       12.59      1.78 o 
   0   9   3        6.46        7.76      1.20 o 
   1   9   3       10.12        7.79      1.18 o 
   2   9   3        1.70        1.64      0.70 o 
   3   9   3       26.77       31.55      1.64 o 
   4   9   3       17.98       19.11      1.19 o 
   5   9   3        0.51       -0.02      0.48 o 
   6   9   3        2.86        1.37      0.57 o 
   7   9   3        9.48        3.95      1.87 o 
   8   9   3        0.87        0.28      0.94 o 
  -9  10   3        0.58        1.04      0.67 o 
  -8  10   3        1.89        2.21      0.99 o 
  -7  10   3        0.28        0.19      0.64 o 
  -6  10   3        1.62        1.71      0.81 o 
  -5  10   3        0.44        0.59      0.79 o 
  -4  10   3        0.39        0.34      0.66 o 
  -3  10   3       17.22       18.89      1.53 o 
  -2  10   3        0.41        0.67      0.82 o 
  -1  10   3        0.43        1.18      0.97 o 
   0  10   3        5.35        4.94      1.15 o 
   1  10   3        0.22        0.09      0.85 o 
   2  10   3        5.65        8.48      1.40 o 
   3  10   3        4.85        4.12      1.04 o 
   4  10   3        0.07        0.27      0.45 o 
   5  10   3        0.09        0.36      0.67 o 
   6  10   3        1.34        1.34      0.95 o 
   7  10   3        1.24        0.84      1.34 o 
  -7  11   3        0.76       -0.33      0.67 o 
  -6  11   3        0.10        0.53      0.71 o 
  -5  11   3        0.73        1.67      0.95 o 
  -4  11   3       38.54       47.18      2.59 o 
  -3  11   3       25.62       33.26      2.05 o 
  -2  11   3        1.31        1.62      1.02 o 
  -1  11   3       11.33       10.27      1.66 o 
   0  11   3        0.01        0.09      0.72 o 
   1  11   3        2.82        1.56      1.13 o 
   2  11   3        1.12        2.18      1.10 o 
   3  11   3        0.03       -0.20      0.64 o 
   4  11   3        1.86        2.16      1.32 o 
   5  11   3        0.29        0.69      0.69 o 
   6  11   3        0.08        1.11      1.53 o 
  -6  12   3        0.51        1.33      0.93 o 
  -5  12   3        0.07        1.05      1.06 o 
  -4  12   3        0.03        0.78      0.87 o 
  -3  12   3        4.61        4.42      1.16 o 
  -2  12   3        1.14        0.89      1.03 o 
  -1  12   3        1.34        1.63      1.00 o 
   0  12   3        7.83        4.27      2.50 o 
   1  12   3        0.07       -0.15      0.71 o 
   2  12   3       10.81       14.40      3.48 o 
   3  12   3        0.00        0.90      0.79 o 
   4  12   3        0.16        0.10      0.68 o 
  -3  13   3        0.32        1.64      1.33 o 
  -2  13   3        0.45        1.59      1.01 o 
  -1  13   3        0.01       -0.47      0.94 o 
   0  13   3        2.07        0.87      0.96 o 
   1  13   3        2.30        1.12      1.11 o 
 -13   0   4        0.08        0.16      0.83 o 
 -12   0   4       11.41        4.20      3.27 o 
 -11   0   4        3.22        2.94      0.69 o 
 -10   0   4       22.24       21.20      1.83 o 
  -9   0   4       38.84       34.27      1.26 o 
  -8   0   4       72.38       93.05      2.88 o 
  -7   0   4        7.52        4.49      0.90 o 
  -6   0   4      249.37      279.90      4.47 o 
  -5   0   4     1620.34     1633.41     65.59 o 
  -4   0   4      796.72      886.28     47.56 o 
  -3   0   4        4.32        2.75      1.09 o 
  -2   0   4      121.41      120.22      6.02 o 
  -1   0   4     3493.57     3596.75     71.12 o 
   0   0   4     4734.40     4882.22    107.90 o 
   1   0   4      128.00       94.78      1.92 o 
   2   0   4       65.45       61.21      1.64 o 
   3   0   4      671.60      634.10      8.98 o 
   4   0   4      285.42      303.08      4.10 o 
   5   0   4      970.52     1064.75     17.57 o 
   6   0   4       12.34        9.93      0.88 o 
   7   0   4       22.86       31.26      2.64 o 
   9   0   4        7.32        8.26      2.69 o 
  10   0   4        0.40        2.75      2.31 o 
  11   0   4        5.64       -0.19      1.86 o 
 -13   1   4        1.96        0.20      0.41 o 
 -12   1   4        7.89        6.27      1.81 o 
 -11   1   4       13.61       15.48      2.93 o 
 -10   1   4       22.03       22.99      0.90 o 
  -9   1   4       22.61       23.75      1.05 o 
  -8   1   4        1.09        1.77      0.45 o 
  -7   1   4        7.33        8.97      0.78 o 
  -6   1   4       86.74       82.41      4.62 o 
  -5   1   4      428.71      442.38      6.39 o 
  -4   1   4       99.99       90.10      1.22 o 
  -3   1   4      984.01      976.51     32.92 o 
  -2   1   4      397.11      408.07      9.76 o 
  -1   1   4       44.18       49.03      0.97 o 
   0   1   4      127.35      117.71      1.53 o 
   1   1   4      172.55      151.59      1.58 o 
   2   1   4      282.15      262.32      3.09 o 
   3   1   4      151.82      157.32      2.04 o 
   4   1   4       16.13       19.91      0.72 o 
   5   1   4      203.66      220.82      3.03 o 
   6   1   4       47.13       55.17      1.24 o 
   7   1   4       11.97       12.07      0.69 o 
   8   1   4        5.47        5.33      0.49 o 
   9   1   4       11.14       11.24      0.92 o 
  10   1   4        0.00       -0.26      1.21 o 
 -13   2   4        8.56        9.00      2.03 o 
 -12   2   4        0.20       -0.22      0.47 o 
 -11   2   4        3.36        2.28      0.59 o 
 -10   2   4        0.84        0.13      0.40 o 
  -9   2   4       29.02       26.94      1.00 o 
  -8   2   4       20.81       20.34      1.22 o 
  -7   2   4        8.23        8.31      1.05 o 
  -6   2   4       94.99       85.31      2.07 o 
  -5   2   4      128.82      113.28      2.27 o 
  -4   2   4       22.93       26.39      1.01 o 
  -3   2   4     2531.81     2669.87     61.06 o 
  -2   2   4      358.83      345.11      5.92 o 
  -1   2   4     1596.64     1578.07     31.19 o 
   0   2   4      454.86      429.05      7.17 o 
   1   2   4       76.28       74.30      1.42 o 
   2   2   4        1.95        1.93      0.37 o 
   3   2   4       32.50       40.20      0.85 o 
   4   2   4       68.02       63.82      1.02 o 
   5   2   4       83.98       84.46      6.83 o 
   6   2   4        2.94        2.81      0.57 o 
   7   2   4        6.42        4.51      1.03 o 
   8   2   4        0.24       -0.13      0.42 o 
   9   2   4       32.08       34.40      2.17 o 
  10   2   4        6.31        7.24      2.63 o 
  11   2   4        0.11       -1.54      2.11 o 
 -13   3   4        0.81       -0.02      0.70 o 
 -12   3   4       11.14        8.59      1.03 o 
 -11   3   4       14.26       15.34      0.99 o 
 -10   3   4       36.30       38.55      1.36 o 
  -9   3   4        0.13        0.45      0.44 o 
  -8   3   4       25.72       27.62      1.14 o 
  -7   3   4        4.92        3.43      0.66 o 
  -6   3   4        0.02        0.24      0.26 o 
  -5   3   4      150.26      156.97      2.50 o 
  -4   3   4        1.70        2.01      0.59 o 
  -3   3   4      189.99      159.15      3.21 o 
  -2   3   4     1297.98     1243.11     21.50 o 
  -1   3   4       70.16       69.92      1.68 o 
   0   3   4       67.44       66.19      2.13 o 
   1   3   4     2067.51     2191.72     46.99 o 
   2   3   4       12.48       10.58      0.92 o 
   3   3   4       14.89       16.21      0.57 o 
   4   3   4       88.40       87.06      1.19 o 
   5   3   4      116.15      122.58      2.55 o 
   6   3   4        2.47        3.44      0.89 o 
   7   3   4        1.48        1.20      0.74 o 
   8   3   4       19.67       21.77      1.11 o 
   9   3   4        0.39        0.79      0.59 o 
  10   3   4       12.06       15.58      1.78 o 
  11   3   4        0.59        1.38      1.83 o 
 -13   4   4        6.76       11.93      2.22 o 
 -12   4   4        0.01       -0.40      0.55 o 
 -11   4   4        0.15        0.04      0.44 o 
 -10   4   4       18.69       23.64      1.28 o 
  -9   4   4       39.60       38.53      1.70 o 
  -8   4   4       39.03       45.78      1.70 o 
  -7   4   4       83.87       78.19      1.65 o 
  -6   4   4        0.57       -0.05      0.40 o 
  -5   4   4        0.25        0.06      0.46 o 
  -4   4   4      260.67      260.28      4.81 o 
  -3   4   4       15.20       11.04      1.20 o 
  -2   4   4       50.96       49.30      1.34 o 
  -1   4   4       30.40       37.19      1.27 o 
   0   4   4      203.15      191.62      2.95 o 
   1   4   4       25.68       24.61      0.92 o 
   2   4   4      204.57      201.12      3.69 o 
   3   4   4       75.73       71.70      1.39 o 
   4   4   4       44.45       48.77      0.97 o 
   5   4   4       36.49       35.38      1.47 o 
   6   4   4        0.17        0.05      0.54 o 
   7   4   4       62.08       71.55      2.11 o 
   8   4   4       12.60        9.54      1.34 o 
   9   4   4        0.47        0.31      0.66 o 
  10   4   4        0.76        0.76      0.68 o 
  11   4   4        1.68        0.48      1.51 o 
 -12   5   4        9.47        7.74      2.80 o 
 -11   5   4        0.08        0.18      0.53 o 
 -10   5   4       16.60       20.38      1.31 o 
  -9   5   4        9.85        9.24      0.97 o 
  -8   5   4        0.00        0.28      0.55 o 
  -7   5   4        5.81        5.22      0.72 o 
  -6   5   4       26.21       25.29      1.35 o 
  -5   5   4       38.45       42.78      1.41 o 
  -4   5   4       20.00       24.70      1.40 o 
  -3   5   4       51.75       56.57      1.70 o 
  -2   5   4      283.09      253.25      4.15 o 
  -1   5   4      131.77      126.29      2.71 o 
   0   5   4       19.10       15.86      1.12 o 
   1   5   4       37.41       36.80      1.50 o 
   2   5   4       48.74       44.95      1.23 o 
   3   5   4       85.70       93.80      1.75 o 
   4   5   4       33.70       35.87      1.11 o 
   5   5   4       22.12       20.48      0.64 o 
   6   5   4        0.46        1.36      0.87 o 
   7   5   4        0.35        0.64      0.83 o 
   8   5   4        3.73        3.08      0.70 o 
   9   5   4        0.65        0.06      0.63 o 
  10   5   4        1.52        1.14      0.87 o 
 -12   6   4        1.14        2.25      1.08 o 
 -11   6   4        4.68        4.26      1.03 o 
 -10   6   4        0.68        0.13      0.49 o 
  -9   6   4        4.78        3.46      0.73 o 
  -8   6   4       48.97       50.02      2.06 o 
  -7   6   4      414.05      418.19      8.04 o 
  -6   6   4      101.40      106.41      3.30 o 
  -5   6   4       11.97       10.07      1.13 o 
  -4   6   4        6.82        7.65      0.83 o 
  -3   6   4       65.51       79.00      2.45 o 
  -2   6   4      163.92      146.15      3.47 o 
  -1   6   4      517.62      550.29      9.61 o 
   0   6   4      126.87      124.88      2.95 o 
   1   6   4       54.61       50.64      1.90 o 
   2   6   4      169.12      171.62      3.41 o 
   3   6   4       27.05       27.42      0.86 o 
   4   6   4       19.62       21.16      2.33 o 
   5   6   4       22.63       22.47      0.98 o 
   6   6   4       18.14       18.36      1.70 o 
   7   6   4        0.00        0.62      0.78 o 
   8   6   4        0.91        0.58      0.86 o 
   9   6   4        1.97        1.28      0.92 o 
  10   6   4        0.31        0.60      0.93 o 
 -11   7   4       20.44       22.06      2.88 o 
 -10   7   4       18.10       18.01      2.70 o 
  -9   7   4        1.64        2.30      0.55 o 
  -8   7   4        1.17        1.23      0.76 o 
  -7   7   4        0.05       -0.34      0.60 o 
  -6   7   4       16.09       12.87      1.32 o 
  -5   7   4       35.14       39.52      1.67 o 
  -4   7   4        0.70        0.76      0.71 o 
  -3   7   4       12.39       10.32      1.35 o 
  -2   7   4        9.11        9.06      1.08 o 
  -1   7   4        7.16        8.07      0.86 o 
   0   7   4       30.65       28.84      1.43 o 
   1   7   4       19.43       19.64      1.36 o 
   2   7   4        0.08        0.81      0.62 o 
   3   7   4        6.26        4.80      0.67 o 
   4   7   4      111.89      116.13      2.80 o 
   5   7   4       50.26       49.90      1.88 o 
   6   7   4       10.11        7.51      1.22 o 
   7   7   4       16.99       14.29      2.81 o 
   8   7   4        1.40        1.74      1.11 o 
   9   7   4        1.01        1.65      0.98 o 
 -11   8   4        2.44        0.50      1.17 o 
 -10   8   4        6.24        3.26      1.14 o 
  -9   8   4        6.10        4.44      1.08 o 
  -8   8   4        0.10       -0.31      0.60 o 
  -7   8   4       14.16       18.64      1.43 o 
  -6   8   4       25.68       26.85      1.48 o 
  -5   8   4       50.26       54.24      2.11 o 
  -4   8   4       42.02       41.47      2.03 o 
  -3   8   4        0.08        0.39      0.64 o 
  -2   8   4        0.62        1.02      0.76 o 
  -1   8   4        0.01        0.24      0.69 o 
   0   8   4      100.15      108.53      3.40 o 
   1   8   4        0.61        0.29      0.59 o 
   2   8   4       19.13       18.25      1.43 o 
   3   8   4        0.06        0.18      0.59 o 
   4   8   4        0.39        0.82      0.56 o 
   5   8   4       12.46        9.51      0.95 o 
   6   8   4       15.14       15.92      1.70 o 
   7   8   4        1.39        2.21      0.97 o 
   8   8   4        0.01       -0.21      0.77 o 
   9   8   4        0.82        0.55      0.92 o 
 -10   9   4        1.31        1.49      0.73 o 
  -9   9   4        1.78        1.80      0.79 o 
  -8   9   4        1.84        1.61      0.81 o 
  -7   9   4        1.69        0.17      0.59 o 
  -6   9   4        8.95        9.17      1.17 o 
  -5   9   4       40.89       47.34      2.57 o 
  -4   9   4       32.90       38.18      2.10 o 
  -3   9   4        1.97        2.47      0.95 o 
  -2   9   4       17.66       16.48      1.56 o 
  -1   9   4       24.67       26.21      1.84 o 
   0   9   4       51.82       56.54      2.42 o 
   1   9   4       36.94       42.80      2.46 o 
   2   9   4        1.85        1.35      0.64 o 
   3   9   4        5.63        5.78      1.04 o 
   4   9   4        7.79        8.91      1.11 o 
   5   9   4        0.24        0.80      0.76 o 
   6   9   4        0.06        0.17      0.87 o 
   7   9   4        0.03        0.49      0.93 o 
   8   9   4        0.41       -0.06      0.93 o 
  -9  10   4        0.81        1.04      0.74 o 
  -8  10   4        2.38        2.58      1.03 o 
  -7  10   4        5.18        3.12      1.20 o 
  -6  10   4        7.71        6.83      1.71 o 
  -5  10   4        3.53        2.62      1.21 o 
  -4  10   4        5.77        4.96      1.24 o 
  -3  10   4        0.38        0.36      0.79 o 
  -2  10   4        0.29       -0.82      0.90 o 
  -1  10   4        2.38        1.74      1.05 o 
   0  10   4       48.23       56.09      2.61 o 
   1  10   4       32.36       38.00      2.12 o 
   2  10   4        0.48       -0.17      0.61 o 
   3  10   4        1.04        0.75      0.81 o 
   4  10   4        0.00        1.25      1.13 o 
   5  10   4        1.45        1.21      0.99 o 
   6  10   4        1.08        0.89      1.54 o 
   7  10   4        0.01        0.45      1.23 o 
  -7  11   4        0.01       -0.07      0.73 o 
  -6  11   4        0.49       -0.07      0.81 o 
  -5  11   4        8.64       10.68      2.47 o 
  -4  11   4        2.21        2.13      1.31 o 
  -3  11   4        0.00       -0.40      0.86 o 
  -2  11   4        2.29        1.69      1.05 o 
  -1  11   4        7.46        5.76      1.58 o 
   0  11   4        0.86        0.43      0.79 o 
   1  11   4        0.79        1.37      0.85 o 
   2  11   4        0.21        0.37      0.75 o 
   3  11   4        2.90        1.40      0.91 o 
   4  11   4        0.70       -1.06      1.09 o 
   5  11   4        0.43        0.26      0.62 o 
  -5  12   4        0.01        0.95      1.14 o 
  -4  12   4        0.30       -0.73      0.99 o 
  -3  12   4        0.00       -0.07      0.89 o 
  -2  12   4        0.21       -0.01      0.76 o 
  -1  12   4        1.66        1.15      1.16 o 
   0  12   4        0.83        0.03      0.62 o 
   1  12   4        2.25        1.17      1.04 o 
   2  12   4        0.00       -0.72      0.82 o 
   3  12   4        0.00        0.61      1.06 o 
  -1  13   4        0.12       -0.28      0.83 o 
 -13   1   5        4.91        1.01      0.65 o 
 -12   1   5        8.36       10.38      2.12 o 
 -11   1   5       73.01       78.97      1.95 o 
 -10   1   5       56.00       61.86      1.94 o 
  -9   1   5        8.12        8.93      0.71 o 
  -8   1   5      138.42      146.64      2.54 o 
  -7   1   5        0.11       -0.18      0.35 o 
  -6   1   5      129.43      141.23      2.21 o 
  -5   1   5      585.02      546.37     10.24 o 
  -4   1   5        0.25        0.11      0.18 o 
  -3   1   5      325.32      331.07      5.97 o 
  -2   1   5        4.89        3.60      0.29 o 
  -1   1   5       56.24       57.05      1.02 o 
   0   1   5      564.66      530.39      7.87 o 
   1   1   5      122.47      125.29      1.80 o 
   2   1   5      123.70      122.53      3.32 o 
   3   1   5      210.05      222.62      2.99 o 
   4   1   5        0.17        0.85      0.29 o 
   5   1   5        0.37        0.42      0.25 o 
   6   1   5        0.44       -0.04      0.32 o 
   7   1   5       45.19       45.51      1.47 o 
   8   1   5        0.15        0.27      0.29 o 
   9   1   5       52.65       63.52      4.11 o 
  10   1   5        0.00       -0.64      1.99 o 
  11   1   5        3.21        1.60      2.43 o 
 -13   2   5        0.21        0.25      0.51 o 
 -12   2   5        6.48        6.57      1.04 o 
 -11   2   5        0.44       -0.05      0.47 o 
 -10   2   5       22.04       20.94      0.99 o 
  -9   2   5        0.71        0.06      0.26 o 
  -8   2   5       34.89       36.40      1.79 o 
  -7   2   5       52.12       51.31      1.46 o 
  -6   2   5        9.35        7.57      0.60 o 
  -5   2   5       50.39       50.16      1.09 o 
  -4   2   5        4.33        4.85      0.47 o 
  -3   2   5       55.24       59.64      2.01 o 
  -2   2   5      402.93      392.18      6.68 o 
  -1   2   5        1.22        1.29      0.28 o 
   0   2   5      381.04      375.02      4.44 o 
   1   2   5      135.11      127.26      1.69 o 
   2   2   5       63.36       54.92      1.16 o 
   3   2   5        1.61        2.30      0.37 o 
   4   2   5        8.75        8.29      0.44 o 
   5   2   5        0.85        1.14      0.50 o 
   6   2   5       42.21       47.74      1.95 o 
   7   2   5       62.62       70.12      3.70 o 
   8   2   5        5.75        4.73      0.70 o 
   9   2   5        0.33        0.15      0.40 o 
  10   2   5        0.81        2.24      2.24 o 
  11   2   5        0.70        1.15      2.18 o 
 -13   3   5        6.31        6.38      0.86 o 
 -12   3   5        0.16        1.05      0.52 o 
 -11   3   5        1.84        0.92      0.58 o 
 -10   3   5        5.73        6.71      0.80 o 
  -9   3   5        3.57        3.40      0.84 o 
  -8   3   5        5.80        4.39      1.05 o 
  -7   3   5        4.64        3.43      0.84 o 
  -6   3   5       10.32        9.22      0.70 o 
  -5   3   5       37.04       30.19      1.01 o 
  -4   3   5      112.29      121.30      3.32 o 
  -3   3   5      599.87      585.72     11.44 o 
  -2   3   5        7.08       13.49      1.26 o 
  -1   3   5      104.32       99.33      2.64 o 
   0   3   5      856.27      823.68     15.51 o 
   1   3   5        0.45        0.23      0.42 o 
   2   3   5      103.52       98.47      1.55 o 
   3   3   5      110.21      114.31      1.57 o 
   4   3   5        8.23        8.08      0.33 o 
   5   3   5        2.12        1.21      0.74 o 
   6   3   5        0.16       -0.15      0.42 o 
   7   3   5       34.70       36.79      1.86 o 
   8   3   5        1.13        1.11      0.65 o 
   9   3   5        7.43        5.56      1.04 o 
  10   3   5        0.01       -1.02      1.60 o 
 -13   4   5        0.78       -0.52      1.22 o 
 -12   4   5        2.72        2.63      0.58 o 
 -11   4   5       13.24       14.90      1.01 o 
 -10   4   5       21.92       23.89      1.15 o 
  -9   4   5       61.71       63.29      2.04 o 
  -8   4   5       19.13       17.21      1.23 o 
  -7   4   5        9.90       11.12      0.97 o 
  -6   4   5       24.84       25.20      1.26 o 
  -5   4   5       78.11       93.67      2.53 o 
  -4   4   5      836.96      798.55     14.58 o 
  -3   4   5        0.64        0.18      0.56 o 
  -2   4   5      427.18      431.95      7.10 o 
  -1   4   5      116.56      117.04      2.52 o 
   0   4   5      216.68      214.76      4.38 o 
   1   4   5      910.85      888.38     17.32 o 
   2   4   5       11.42       10.61      0.82 o 
   3   4   5       74.20       73.28      1.26 o 
   4   4   5      131.37      135.08      2.27 o 
   5   4   5        0.10        0.92      0.63 o 
   6   4   5       42.72       45.22      1.98 o 
   7   4   5        0.08       -0.21      0.45 o 
   8   4   5       18.48       22.09      1.23 o 
   9   4   5        0.18        0.46      0.65 o 
  10   4   5        0.33       -0.68      1.60 o 
 -12   5   5        2.60        1.92      0.55 o 
 -11   5   5        0.09        0.20      0.56 o 
 -10   5   5       13.07        9.63      0.99 o 
  -9   5   5       76.78       78.52      2.52 o 
  -8   5   5      221.02      236.75      4.04 o 
  -7   5   5        0.97        0.16      0.55 o 
  -6   5   5        5.15        4.50      0.98 o 
  -5   5   5       90.89       85.47      2.54 o 
  -4   5   5       17.99       17.06      1.12 o 
  -3   5   5       23.45       20.82      1.21 o 
  -2   5   5        3.86        2.97      0.62 o 
  -1   5   5       38.99       37.39      1.36 o 
   0   5   5      120.60      120.00      2.58 o 
   1   5   5      256.93      266.39      4.83 o 
   2   5   5      524.05      530.96     13.20 o 
   3   5   5       41.37       46.86      1.48 o 
   4   5   5        0.47        0.33      0.28 o 
   5   5   5       32.62       30.50      1.66 o 
   6   5   5       52.16       52.60      2.34 o 
   7   5   5        1.39        0.98      0.65 o 
   8   5   5        7.12        6.51      1.18 o 
   9   5   5        0.78        0.22      0.38 o 
  10   5   5        0.05        0.19      0.68 o 
 -12   6   5        0.00       -0.45      0.71 o 
 -11   6   5        5.30        4.46      1.37 o 
 -10   6   5       18.90       26.14      1.45 o 
  -9   6   5        0.01        0.47      0.59 o 
  -8   6   5       14.76       14.84      1.28 o 
  -7   6   5        3.37        2.21      0.83 o 
  -6   6   5       17.85       19.18      1.71 o 
  -5   6   5        0.91        0.58      0.68 o 
  -4   6   5       27.89       24.39      1.48 o 
  -3   6   5       18.70       18.06      1.25 o 
  -2   6   5       14.54       14.20      1.29 o 
  -1   6   5        0.30       -0.02      0.45 o 
   0   6   5        0.01       -0.12      0.58 o 
   1   6   5       17.78       16.82      1.10 o 
   2   6   5      282.04      291.51      5.82 o 
   3   6   5        1.09        0.46      0.53 o 
   4   6   5        9.11       11.06      0.82 o 
   5   6   5       83.36       77.94      3.93 o 
   6   6   5        0.22        0.29      0.64 o 
   7   6   5        0.08        0.59      0.61 o 
   8   6   5        0.00       -0.69      0.83 o 
   9   6   5        0.20        1.71      1.01 o 
 -11   7   5        0.85        1.62      0.94 o 
 -10   7   5        0.02        0.29      0.55 o 
  -9   7   5        0.06       -0.32      0.48 o 
  -8   7   5       36.22       44.15      1.82 o 
  -7   7   5        5.04        5.76      1.25 o 
  -6   7   5       61.38       59.81      2.51 o 
  -5   7   5       13.98       12.43      1.39 o 
  -4   7   5        2.64        2.68      1.10 o 
  -3   7   5       14.09       17.19      1.47 o 
  -2   7   5       35.09       37.18      2.09 o 
  -1   7   5       38.24       42.43      1.80 o 
   0   7   5       23.80       18.61      1.41 o 
   1   7   5       18.08       18.23      1.27 o 
   2   7   5      142.82      153.92      3.86 o 
   3   7   5       12.84       13.57      1.92 o 
   4   7   5       52.58       60.50      1.90 o 
   5   7   5        3.63        3.53      0.74 o 
   6   7   5        0.51        0.09      0.85 o 
   7   7   5        4.71        3.65      1.11 o 
   8   7   5        6.47        5.53      1.37 o 
   9   7   5        0.00        0.04      0.73 o 
 -10   8   5        5.32        3.71      1.17 o 
  -9   8   5        4.36        2.36      0.80 o 
  -8   8   5        3.08        1.67      0.90 o 
  -7   8   5        1.81        3.01      1.39 o 
  -6   8   5       70.71       73.11      3.58 o 
  -5   8   5       15.22       13.64      2.01 o 
  -4   8   5        2.29        2.45      1.29 o 
  -3   8   5        0.03        0.30      0.65 o 
  -2   8   5        1.17        0.88      0.71 o 
  -1   8   5        1.08        1.32      0.69 o 
   0   8   5       25.42       28.16      1.93 o 
   1   8   5        9.71       12.36      1.53 o 
   2   8   5       53.07       51.49      1.71 o 
   3   8   5        0.89        0.90      0.53 o 
   4   8   5        0.01        0.03      0.42 o 
   5   8   5        0.77        1.26      0.68 o 
   6   8   5        0.84       -0.26      0.95 o 
   7   8   5        1.62        1.52      1.36 o 
   8   8   5        0.01       -0.15      0.95 o 
 -10   9   5        5.33        5.50      0.93 o 
  -9   9   5        6.82        5.42      1.34 o 
  -8   9   5        0.15        1.43      1.09 o 
  -7   9   5        1.05        0.76      0.94 o 
  -6   9   5        3.78        3.63      1.37 o 
  -5   9   5        2.11        1.03      1.09 o 
  -4   9   5       33.79       29.38      1.94 o 
  -3   9   5       42.24       45.00      2.26 o 
  -2   9   5       59.80       63.18      4.22 o 
  -1   9   5        0.01        0.39      0.70 o 
   0   9   5       45.92       47.86      2.31 o 
   1   9   5        9.95       11.21      1.41 o 
   2   9   5        0.01       -0.14      0.70 o 
   3   9   5        2.61        1.68      0.84 o 
   4   9   5        9.71        8.74      2.49 o 
   5   9   5        0.46        0.48      0.65 o 
   6   9   5        3.86        0.89      1.23 o 
   7   9   5        0.55        0.45      1.14 o 
  -8  10   5        4.93        3.40      1.25 o 
  -7  10   5        0.11       -0.33      0.81 o 
  -6  10   5        2.30        1.07      1.02 o 
  -5  10   5        1.67        1.12      0.96 o 
  -4  10   5        4.36        4.82      1.16 o 
  -3  10   5        1.26        3.29      1.12 o 
  -2  10   5       11.29       10.75      1.65 o 
  -1  10   5       11.19       12.34      1.31 o 
   0  10   5        2.29        2.02      0.93 o 
   1  10   5        0.24        0.60      0.79 o 
   2  10   5        2.77        1.47      0.96 o 
   3  10   5        4.14        4.14      1.73 o 
   4  10   5        0.56       -0.10      0.48 o 
   5  10   5        0.05       -1.26      1.26 o 
   6  10   5        3.61        2.40      1.20 o 
  -7  11   5        1.39        1.62      1.15 o 
  -6  11   5        2.61        1.79      1.24 o 
  -5  11   5        0.89        1.27      0.98 o 
  -4  11   5        4.19        5.81      1.28 o 
  -3  11   5       25.85       31.33      2.78 o 
  -2  11   5       12.77       17.49      1.81 o 
  -1  11   5        0.29       -0.03      0.74 o 
   0  11   5        3.26        4.12      1.42 o 
   1  11   5        4.03        1.98      1.06 o 
   2  11   5        2.64        2.04      0.96 o 
   3  11   5        0.70        0.77      0.83 o 
   4  11   5        0.22       -0.32      0.66 o 
  -5  12   5        0.39        0.04      1.00 o 
  -4  12   5        0.12        0.11      0.74 o 
  -3  12   5        0.45        0.19      0.92 o 
  -2  12   5        0.32        0.26      0.81 o 
  -1  12   5        3.48        1.90      1.39 o 
   0  12   5        0.84       -0.34      0.85 o 
   1  12   5        2.11        0.80      0.76 o 
   2  12   5        0.08        0.40      1.08 o 
 -13   0   6        0.17       -0.52      0.82 o 
 -12   0   6        7.92        5.24      1.54 o 
 -11   0   6       62.86       74.62      3.49 o 
 -10   0   6       81.22       82.10      5.44 o 
  -9   0   6       91.50      111.11      3.96 o 
  -8   0   6       95.43      113.37      4.61 o 
  -7   0   6       35.28       39.41      3.44 o 
  -6   0   6      161.33      159.42      9.35 o 
  -5   0   6      122.69      152.69      8.90 o 
  -4   0   6        1.85       -0.06      0.96 o 
  -3   0   6      216.89      223.47     10.44 o 
  -2   0   6      130.71      125.34      4.93 o 
  -1   0   6     6724.69     7573.37    225.15 o 
   0   0   6        6.88        6.69      0.74 o 
   1   0   6      439.86      465.50      7.11 o 
   2   0   6      190.38      205.55      4.28 o 
   3   0   6       87.95       79.81      2.94 o 
   4   0   6       15.92       16.66      0.87 o 
   5   0   6        1.67        1.36      0.47 o 
   6   0   6        0.40        0.07      0.31 o 
   7   0   6       50.42       61.93      3.99 o 
   8   0   6       18.91       25.73      2.67 o 
  10   0   6        6.48       12.68      3.97 o 
 -13   1   6        0.16        0.67      0.52 o 
 -12   1   6        6.65        5.03      0.91 o 
 -11   1   6        1.50        0.27      0.45 o 
 -10   1   6        0.41        1.05      0.57 o 
  -9   1   6        3.66        2.02      0.78 o 
  -8   1   6       17.19       22.88      0.96 o 
  -7   1   6      117.13      113.16      1.88 o 
  -6   1   6       13.74       14.51      0.72 o 
  -5   1   6        3.70        3.90      0.61 o 
  -4   1   6       13.32       13.56      1.47 o 
  -3   1   6      140.95      160.26      4.23 o 
  -2   1   6        0.73        0.22      0.31 o 
  -1   1   6      877.19      904.09     12.69 o 
   0   1   6      630.42      674.76     11.75 o 
   1   1   6       31.12       27.18      1.13 o 
   2   1   6       51.43       53.63      1.10 o 
   3   1   6       10.18       12.11      0.70 o 
   4   1   6       58.35       53.21      1.63 o 
   5   1   6        1.93        2.52      0.36 o 
   6   1   6        3.95        4.53      0.58 o 
   7   1   6        7.08        7.12      0.59 o 
   8   1   6        0.00        0.24      0.32 o 
  10   1   6        1.34        1.22      2.31 o 
 -13   2   6        0.00        0.71      0.94 o 
 -12   2   6        2.32        1.90      0.65 o 
 -11   2   6        0.44       -0.27      0.31 o 
 -10   2   6        2.38        3.64      0.68 o 
  -9   2   6       36.41       44.96      1.63 o 
  -8   2   6        0.47        0.93      0.51 o 
  -7   2   6       26.65       25.96      0.94 o 
  -6   2   6       85.96       79.73      1.55 o 
  -5   2   6        0.21        0.42      0.26 o 
  -4   2   6        2.98        1.86      0.46 o 
  -3   2   6      534.25      534.49     10.34 o 
  -2   2   6      286.19      270.36      3.80 o 
  -1   2   6      704.39      693.24      8.68 o 
   0   2   6        3.22        1.98      0.39 o 
   1   2   6      512.25      522.83      6.66 o 
   2   2   6        3.03        4.14      0.50 o 
   3   2   6        0.03        0.39      0.37 o 
   4   2   6       44.20       49.65      1.01 o 
   5   2   6        4.23        5.41      0.24 o 
   6   2   6        1.13        0.77      0.52 o 
   7   2   6       10.30       11.49      0.75 o 
   8   2   6        0.85        0.74      0.51 o 
   9   2   6       19.04       30.81      4.23 o 
  10   2   6        1.64        2.75      2.37 o 
 -13   3   6        0.00       -0.40      0.48 o 
 -12   3   6        0.33        0.22      0.50 o 
 -11   3   6        4.35        5.91      0.84 o 
 -10   3   6        0.41       -0.09      0.45 o 
  -9   3   6       25.58       25.82      1.13 o 
  -8   3   6       13.20       14.06      0.99 o 
  -7   3   6       84.44       89.60      2.14 o 
  -6   3   6      607.39      597.92      8.91 o 
  -5   3   6        7.55        5.89      0.63 o 
  -4   3   6      151.17      150.85      3.78 o 
  -3   3   6      624.35      605.45     11.44 o 
  -2   3   6       59.15       73.62      2.95 o 
  -1   3   6       15.01       14.95      1.54 o 
   0   3   6       75.46       72.63      1.56 o 
   1   3   6       13.40        8.42      0.51 o 
   2   3   6       57.28       55.40      1.23 o 
   3   3   6       50.65       50.16      1.13 o 
   4   3   6       22.05       21.57      0.83 o 
   5   3   6        5.20        5.67      0.73 o 
   6   3   6        0.00       -0.52      0.52 o 
   7   3   6       10.91       10.75      1.11 o 
   8   3   6       20.80       21.16      1.41 o 
   9   3   6        5.29        4.56      2.04 o 
  10   3   6        4.86        7.25      2.49 o 
 -12   4   6        0.08        0.96      0.76 o 
 -11   4   6       21.75       23.12      1.33 o 
 -10   4   6       24.21       27.96      1.80 o 
  -9   4   6       43.91       51.15      2.22 o 
  -8   4   6       54.48       56.92      2.12 o 
  -7   4   6       47.46       48.64      1.50 o 
  -6   4   6      145.12      144.78      3.66 o 
  -5   4   6       91.86      104.63      3.31 o 
  -4   4   6        0.35        0.36      0.62 o 
  -3   4   6       11.68        9.04      1.41 o 
  -2   4   6       54.76       55.29      2.40 o 
  -1   4   6       33.33       22.09      1.56 o 
   0   4   6       25.31       25.96      1.29 o 
   1   4   6      246.05      258.52     12.08 o 
   2   4   6       25.53       23.49      0.99 o 
   3   4   6      111.61      114.08      2.18 o 
   4   4   6       16.73       14.60      0.65 o 
   5   4   6        0.00        0.92      0.75 o 
   6   4   6        2.63        3.01      0.72 o 
   7   4   6        1.57        1.45      0.69 o 
   8   4   6        1.76        1.87      0.81 o 
   9   4   6        0.02       -0.59      0.64 o 
 -12   5   6        1.91        1.50      0.82 o 
 -11   5   6        1.21        0.35      0.61 o 
 -10   5   6        1.89        1.17      0.62 o 
  -9   5   6        0.00        0.46      0.68 o 
  -8   5   6       33.23       36.64      1.79 o 
  -7   5   6       11.73       10.70      1.23 o 
  -6   5   6      161.85      159.28      4.67 o 
  -5   5   6       23.14       32.23      1.70 o 
  -4   5   6       94.09       96.54      2.59 o 
  -3   5   6        0.69        1.20      0.60 o 
  -2   5   6       74.05       79.98      2.11 o 
  -1   5   6       64.99       61.40      2.90 o 
   0   5   6       24.18       23.57      1.21 o 
   1   5   6        8.23        4.71      1.63 o 
   2   5   6        0.26        0.82      0.61 o 
   3   5   6      255.81      259.53      4.85 o 
   4   5   6       29.82       28.02      1.26 o 
   5   5   6        7.35        7.28      1.44 o 
   6   5   6       11.76       14.96      1.23 o 
   7   5   6        0.97        0.78      0.76 o 
   8   5   6        0.04        0.02      0.61 o 
   9   5   6        1.23        1.99      0.91 o 
 -12   6   6        7.57        7.70      1.29 o 
 -11   6   6        3.42        3.70      0.98 o 
 -10   6   6        0.01        0.44      0.51 o 
  -9   6   6        7.28        6.55      1.06 o 
  -8   6   6      111.83      112.77      2.92 o 
  -7   6   6       55.60       58.96      1.91 o 
  -6   6   6        2.59        3.17      1.04 o 
  -5   6   6        9.53        6.13      1.40 o 
  -4   6   6      137.43      153.39      4.08 o 
  -3   6   6       34.28       39.21      2.49 o 
  -2   6   6       14.26       16.25      1.53 o 
  -1   6   6        1.81        2.31      0.79 o 
   0   6   6       64.97       59.72      2.13 o 
   1   6   6      100.54      101.46      3.12 o 
   2   6   6        7.59        8.88      1.15 o 
   3   6   6       90.46      101.30      2.49 o 
   4   6   6       23.48       23.43      0.92 o 
   5   6   6        3.29        2.80      0.35 o 
   6   6   6       10.57        8.37      2.00 o 
   7   6   6        0.57        0.01      0.74 o 
   8   6   6        0.72        0.44      0.68 o 
   9   6   6        0.00        0.14      0.73 o 
 -11   7   6        0.02        0.32      0.77 o 
 -10   7   6        9.94        8.05      2.08 o 
  -9   7   6        0.08       -0.11      0.52 o 
  -8   7   6       29.58       31.14      1.84 o 
  -7   7   6       45.44       44.66      2.62 o 
  -6   7   6        0.01       -0.32      0.89 o 
  -5   7   6        6.13        5.58      1.31 o 
  -4   7   6       81.23       74.23      2.80 o 
  -3   7   6        1.53        1.10      0.85 o 
  -2   7   6        6.99        6.09      0.91 o 
  -1   7   6       32.60       34.11      1.90 o 
   0   7   6      127.89      129.99      3.39 o 
   1   7   6       60.69       60.60      2.36 o 
   2   7   6      141.19      151.54      4.21 o 
   3   7   6       24.16       24.95      1.10 o 
   4   7   6       38.32       37.70      1.74 o 
   5   7   6        7.41        6.76      0.58 o 
   6   7   6        0.01        0.71      0.95 o 
   7   7   6        0.42       -0.35      0.82 o 
   8   7   6        0.24        1.06      0.82 o 
 -10   8   6        1.18        0.42      0.78 o 
  -9   8   6        3.97        4.34      1.08 o 
  -8   8   6        0.26        0.75      0.75 o 
  -7   8   6       10.54       15.15      1.51 o 
  -6   8   6        5.68        6.35      1.37 o 
  -5   8   6        0.58        1.65      0.98 o 
  -4   8   6        9.70        8.87      1.40 o 
  -3   8   6        0.42        0.32      0.81 o 
  -2   8   6        0.00        0.44      0.70 o 
  -1   8   6        2.98        1.24      0.98 o 
   0   8   6       39.21       37.71      1.79 o 
   1   8   6       11.50       11.69      1.41 o 
   2   8   6        4.50        3.34      0.97 o 
   3   8   6        0.28        0.45      0.71 o 
   4   8   6        2.09        2.10      0.56 o 
   5   8   6        4.39        3.27      1.28 o 
   6   8   6       10.44       11.57      3.23 o 
   7   8   6        7.00        3.53      1.69 o 
  -9   9   6        4.15        2.86      0.95 o 
  -8   9   6        3.09        3.39      1.38 o 
  -7   9   6       12.32       10.93      1.81 o 
  -6   9   6        1.54        2.22      1.20 o 
  -5   9   6        2.07        0.98      1.08 o 
  -4   9   6        4.31        3.18      1.08 o 
  -3   9   6       25.10       23.64      1.72 o 
  -2   9   6        1.81        1.40      0.83 o 
  -1   9   6       20.24       23.97      1.74 o 
   0   9   6        0.25       -0.25      0.68 o 
   1   9   6        0.26        0.02      0.57 o 
   2   9   6        4.34        3.18      1.25 o 
   3   9   6       21.29       20.97      5.19 o 
   4   9   6        4.42        3.07      1.60 o 
   5   9   6        0.04       -0.03      0.88 o 
   6   9   6        2.58        0.90      1.32 o 
  -8  10   6        1.98        2.41      1.40 o 
  -7  10   6        1.25        1.55      1.42 o 
  -6  10   6       10.18        9.36      3.18 o 
  -5  10   6        0.17       -0.10      0.80 o 
  -4  10   6       13.85       16.50      1.79 o 
  -3  10   6        7.68        7.37      1.30 o 
  -2  10   6        9.73        9.74      1.32 o 
  -1  10   6        0.23        0.26      0.77 o 
   0  10   6        0.01        0.17      0.68 o 
   1  10   6        2.76        1.49      0.83 o 
   2  10   6        2.25       -0.03      0.50 o 
   3  10   6        0.61        0.62      0.65 o 
   4  10   6        0.02        0.21      0.65 o 
   5  10   6        0.44        0.78      1.25 o 
  -7  11   6        0.18       -0.15      1.02 o 
  -6  11   6        4.99        3.96      1.39 o 
  -5  11   6        2.72        1.32      1.11 o 
  -4  11   6        0.25        0.43      0.90 o 
  -3  11   6        0.81        1.41      1.15 o 
  -2  11   6        3.65        1.34      0.97 o 
  -1  11   6       11.30       13.62      3.00 o 
   0  11   6        2.98        2.53      0.99 o 
   1  11   6        0.98        0.43      0.86 o 
   2  11   6        0.01       -0.44      0.89 o 
   3  11   6        0.16        1.00      0.83 o 
  -4  12   6        5.18        6.26      1.58 o 
  -3  12   6        0.02        0.09      0.83 o 
  -2  12   6        1.61        0.25      0.80 o 
  -1  12   6        0.10        0.23      0.81 o 
   0  12   6        0.02        0.16      0.70 o 
   1  12   6        0.03       -0.07      1.01 o 
 -13   1   7        0.02       -0.11      0.84 o 
 -12   1   7        0.02       -0.03      0.47 o 
 -11   1   7       37.90       33.02      4.03 o 
 -10   1   7        0.03        0.64      0.60 o 
  -9   1   7      104.15      109.46      3.05 o 
  -8   1   7       22.79       26.96      1.49 o 
  -7   1   7      253.95      266.49      5.28 o 
  -6   1   7       25.71       26.83      2.75 o 
  -5   1   7      129.35      122.10      3.27 o 
  -4   1   7       29.36       31.76      2.06 o 
  -3   1   7       14.34        8.54      3.98 o 
  -2   1   7       21.24       24.81      0.77 o 
  -1   1   7      221.26      225.68      3.21 o 
   0   1   7        1.33        2.87      0.48 o 
   1   1   7      524.35      525.22      9.05 o 
   2   1   7      207.09      218.63      4.17 o 
   3   1   7        2.66        3.26      0.61 o 
   4   1   7       62.84       61.16      1.58 o 
   5   1   7        9.03       10.31      0.62 o 
   6   1   7        0.00       -0.01      0.15 o 
   7   1   7        8.57        8.42      0.67 o 
   9   1   7        4.47        4.42      2.75 o 
 -13   2   7        0.25        0.68      0.72 o 
 -12   2   7        0.04       -0.11      0.54 o 
 -11   2   7        1.16        1.51      0.91 o 
 -10   2   7       26.28       26.95      1.27 o 
  -9   2   7      282.49      297.93      5.08 o 
  -8   2   7      348.52      342.30      5.29 o 
  -7   2   7      325.59      331.17      7.96 o 
  -6   2   7        1.28        1.35      0.37 o 
  -5   2   7       99.47       92.96      1.79 o 
  -4   2   7      109.95       94.19      2.35 o 
  -3   2   7        0.09        2.19      0.64 o 
  -2   2   7      107.70      125.84      1.84 o 
  -1   2   7       15.93       13.91      0.69 o 
   0   2   7       51.24       62.90      1.25 o 
   1   2   7      191.39      198.86      3.11 o 
   2   2   7        0.75        0.59      0.51 o 
   3   2   7       27.46       26.82      0.92 o 
   4   2   7       50.75       57.82      1.31 o 
   5   2   7        4.17        4.45      0.32 o 
   6   2   7       36.34       38.49      1.35 o 
   7   2   7        0.70        0.77      0.53 o 
   9   2   7        0.21        0.44      1.24 o 
 -13   3   7        0.05        0.63      0.96 o 
 -12   3   7        1.80        0.70      0.52 o 
 -11   3   7       13.28       15.65      0.97 o 
 -10   3   7        0.25       -0.35      0.59 o 
  -9   3   7      156.12      157.66      5.20 o 
  -8   3   7       46.04       44.52      1.49 o 
  -7   3   7      312.39      275.45      7.14 o 
  -6   3   7       88.56       88.67      1.72 o 
  -5   3   7      424.26      437.74      7.62 o 
  -4   3   7       67.02       63.55      3.40 o 
  -3   3   7       20.88       22.68      1.69 o 
  -2   3   7        2.94        6.59      0.58 o 
  -1   3   7        4.46        4.90      0.56 o 
   0   3   7       44.75       43.08      1.35 o 
   1   3   7        3.71        3.83      0.65 o 
   2   3   7      386.20      394.00      5.30 o 
   3   3   7      188.36      193.64      3.29 o 
   4   3   7        0.26        0.54      0.37 o 
   5   3   7        3.08        3.87      0.29 o 
   6   3   7       12.03       12.67      1.67 o 
   7   3   7        3.52        3.47      0.65 o 
   8   3   7        1.02        0.19      0.58 o 
   9   3   7        0.54       -0.20      1.36 o 
 -12   4   7        1.15        0.12      0.59 o 
 -11   4   7        8.17        9.20      0.99 o 
 -10   4   7        0.11        1.01      0.52 o 
  -9   4   7        9.26        8.61      0.90 o 
  -8   4   7       30.57       26.82      1.26 o 
  -7   4   7       95.82      103.12      2.01 o 
  -6   4   7       18.29       18.21      1.48 o 
  -5   4   7        2.33        3.47      1.74 o 
  -4   4   7       33.21       28.50      1.84 o 
  -3   4   7       34.10       32.98      2.01 o 
  -2   4   7       76.08       79.02      2.41 o 
  -1   4   7       18.39       20.48      1.37 o 
   0   4   7       42.81       41.94      1.47 o 
   1   4   7        0.00        0.40      0.41 o 
   2   4   7        0.16        1.17      0.55 o 
   3   4   7      244.38      259.84      5.67 o 
   4   4   7       14.71       19.97      0.79 o 
   5   4   7       31.95       41.44      1.63 o 
   6   4   7        0.09        0.77      0.78 o 
   7   4   7        1.07        0.63      0.67 o 
   8   4   7        4.68        5.12      0.99 o 
   9   4   7        0.04        1.30      2.37 o 
 -12   5   7        0.51       -0.64      0.67 o 
 -11   5   7        1.36        1.33      0.69 o 
 -10   5   7        9.91        8.33      1.11 o 
  -9   5   7       27.96       29.52      1.49 o 
  -8   5   7       26.10       29.57      1.47 o 
  -7   5   7       26.28       25.61      1.74 o 
  -6   5   7        0.51        0.68      1.00 o 
  -5   5   7        7.86        6.76      1.58 o 
  -4   5   7       41.77       44.15      2.72 o 
  -3   5   7       36.69       37.81      2.16 o 
  -2   5   7       23.12       20.89      1.98 o 
  -1   5   7        0.97        1.47      0.77 o 
   0   5   7       30.80       31.14      1.78 o 
   1   5   7      188.83      181.83      3.86 o 
   2   5   7        0.71        0.99      0.53 o 
   3   5   7       72.30       68.90      1.51 o 
   4   5   7       17.16       18.51      0.84 o 
   5   5   7        1.91        1.63      0.81 o 
   6   5   7        0.77        1.65      0.85 o 
   7   5   7        0.02        0.72      0.60 o 
   8   5   7        1.98        1.74      0.77 o 
 -11   6   7        2.64        2.08      0.81 o 
 -10   6   7        7.03        6.70      1.48 o 
  -9   6   7        0.03       -0.34      0.43 o 
  -8   6   7       34.75       34.38      2.30 o 
  -7   6   7        3.90        4.15      1.04 o 
  -6   6   7        0.76        0.29      0.79 o 
  -5   6   7       20.53       22.53      1.87 o 
  -4   6   7       37.51       31.13      2.17 o 
  -3   6   7        1.73        1.25      0.85 o 
  -2   6   7        6.13        5.32      1.27 o 
  -1   6   7       19.01       19.22      1.74 o 
   0   6   7      166.46      172.80      5.07 o 
   1   6   7       74.55       75.61      2.50 o 
   2   6   7      119.29      125.60      3.24 o 
   3   6   7        6.36        5.80      0.73 o 
   4   6   7        4.46        4.52      0.69 o 
   5   6   7       27.05       23.38      2.42 o 
   6   6   7        7.47        6.63      1.41 o 
   7   6   7        0.62        1.31      1.03 o 
   8   6   7        0.14       -0.44      1.03 o 
 -11   7   7        7.99        7.73      1.69 o 
 -10   7   7        5.29        5.02      1.01 o 
  -9   7   7        0.11        0.40      0.52 o 
  -8   7   7        8.64        7.81      1.27 o 
  -7   7   7        4.70        6.43      1.47 o 
  -6   7   7        6.88        8.06      1.19 o 
  -5   7   7        7.70        6.22      1.19 o 
  -4   7   7       93.97      101.65      3.47 o 
  -3   7   7       25.41       24.51      1.62 o 
  -2   7   7        0.10        0.68      0.83 o 
  -1   7   7        3.43        4.36      1.35 o 
   0   7   7        0.09        0.16      0.73 o 
   1   7   7        0.08        1.22      0.81 o 
   2   7   7        5.52        4.14      0.74 o 
   3   7   7        5.57        5.34      0.89 o 
   4   7   7       12.66       14.80      1.15 o 
   5   7   7        8.23        6.43      1.79 o 
   6   7   7        1.07       -0.02      0.84 o 
   7   7   7        0.01       -0.05      0.82 o 
 -10   8   7        0.19        0.30      0.92 o 
  -9   8   7        0.07        1.15      0.86 o 
  -8   8   7        7.30        9.73      1.34 o 
  -7   8   7       15.53       19.43      1.89 o 
  -6   8   7        5.46        5.33      1.31 o 
  -5   8   7       18.51       17.87      2.02 o 
  -4   8   7        8.30       10.31      1.39 o 
  -3   8   7       14.60       15.80      1.79 o 
  -2   8   7      117.63      140.79      5.13 o 
  -1   8   7       15.01       19.51      3.88 o 
   0   8   7        0.21        0.13      0.62 o 
   1   8   7       32.44       32.11      9.30 o 
   2   8   7       18.07       17.58      3.50 o 
   3   8   7        1.34        0.01      0.60 o 
   4   8   7        2.94        1.10      0.50 o 
   5   8   7        0.01       -0.04      0.83 o 
   6   8   7       10.53        2.65      2.80 o 
  -9   9   7        1.85        2.56      1.77 o 
  -8   9   7        0.05       -0.78      0.78 o 
  -7   9   7        0.28        0.14      0.95 o 
  -6   9   7        0.65        1.06      1.08 o 
  -5   9   7       36.81       37.74      2.77 o 
  -4   9   7       37.36       36.83      2.12 o 
  -3   9   7       13.97       12.68      1.54 o 
  -2   9   7       15.65       13.49      3.51 o 
  -1   9   7        0.50        1.36      0.84 o 
   0   9   7        2.54        1.36      1.12 o 
   1   9   7        6.89        4.23      1.77 o 
   2   9   7        0.17        0.44      0.76 o 
   3   9   7        1.70        0.36      0.77 o 
   4   9   7        0.45        0.52      0.65 o 
   5   9   7        4.80        0.79      1.03 o 
  -8  10   7        1.90        4.32      1.50 o 
  -7  10   7        0.08        0.98      1.21 o 
  -6  10   7        6.53        6.68      1.58 o 
  -5  10   7        0.58        0.37      0.90 o 
  -4  10   7        1.08        1.40      1.02 o 
  -3  10   7        1.20        2.63      1.09 o 
  -2  10   7        0.90        1.23      1.02 o 
  -1  10   7        0.78        1.07      0.73 o 
   0  10   7        0.01        0.16      0.98 o 
   1  10   7        1.61        0.88      0.76 o 
   2  10   7        0.36        0.63      1.05 o 
   3  10   7        2.67        0.49      0.86 o 
   4  10   7        0.58        0.97      1.34 o 
  -6  11   7        1.72        0.01      1.04 o 
  -5  11   7        2.01        1.55      1.15 o 
  -4  11   7        9.35        8.78      1.61 o 
  -3  11   7        0.80        0.88      1.06 o 
  -2  11   7       10.92        5.19      3.53 o 
  -1  11   7       14.29       16.86      1.72 o 
   0  11   7        1.64        0.29      1.00 o 
   1  11   7        0.16       -0.08      0.83 o 
   2  11   7        0.37        1.05      1.12 o 
 -13   0   8        6.07        7.80      2.79 o 
 -12   0   8        1.20        2.98      1.97 o 
 -11   0   8        1.53        2.65      1.17 o 
 -10   0   8       17.54       17.28      1.98 o 
  -9   0   8       26.94       24.41      4.64 o 
  -8   0   8      173.25      200.16      9.19 o 
  -7   0   8      328.18      337.08     11.09 o 
  -6   0   8     1117.37     1154.17     52.46 o 
  -5   0   8      545.16      538.34     20.56 o 
  -4   0   8      228.59      226.93      9.10 o 
  -3   0   8       48.16       57.26      5.89 o 
  -2   0   8       75.24       66.23      5.89 o 
  -1   0   8       83.04      107.09      4.80 o 
   0   0   8       33.24       36.56      1.33 o 
   1   0   8        0.15        0.68      0.64 o 
   2   0   8      199.35      188.72      3.86 o 
   3   0   8        5.13        5.52      0.95 o 
   4   0   8      102.34      115.67      4.64 o 
   5   0   8        5.33        4.76      0.86 o 
   6   0   8       10.33       12.69      0.96 o 
   8   0   8        0.29       -0.26      1.73 o 
   9   0   8        0.37        1.09      2.50 o 
 -13   1   8        0.07        0.59      0.93 o 
 -12   1   8        5.89        6.09      1.40 o 
 -11   1   8        1.53        2.22      0.91 o 
 -10   1   8        3.26        4.84      1.09 o 
  -9   1   8        0.11       -0.06      0.74 o 
  -8   1   8        0.91        2.25      1.52 o 
  -7   1   8        5.20        4.27      1.43 o 
  -6   1   8       38.36       42.01      3.22 o 
  -5   1   8      294.32      301.00      7.53 o 
  -4   1   8        0.01        0.61      1.33 o 
  -3   1   8       36.63       38.95      2.42 o 
  -2   1   8        0.35       -0.31      0.31 o 
  -1   1   8        1.02        1.86      0.50 o 
   0   1   8       94.60       92.94      1.96 o 
   1   1   8      230.78      228.50      3.56 o 
   2   1   8        0.65        0.20      0.42 o 
   3   1   8       35.00       40.25      1.21 o 
   4   1   8       99.56      105.37      3.66 o 
   5   1   8       35.36       39.90      0.93 o 
   6   1   8        3.00        2.40      0.31 o 
   8   1   8        2.30        3.19      1.65 o 
 -13   2   8        1.42        1.76      1.65 o 
 -12   2   8        0.48        0.41      0.82 o 
 -11   2   8        0.02        0.27      0.59 o 
 -10   2   8        2.11        3.09      0.81 o 
  -9   2   8        0.02       -0.45      0.55 o 
  -8   2   8        0.03        0.07      0.44 o 
  -7   2   8      113.38      112.50      3.91 o 
  -6   2   8        9.37        9.29      1.71 o 
  -5   2   8      132.34      140.87      5.28 o 
  -4   2   8        8.84        8.58      1.16 o 
  -3   2   8        0.07        0.50      0.21 o 
  -2   2   8        3.26        3.03      0.48 o 
  -1   2   8        2.09        2.20      0.47 o 
   0   2   8      571.69      576.48      8.98 o 
   1   2   8      166.07      170.13      3.12 o 
   2   2   8      137.48      139.89      2.82 o 
   3   2   8        6.53        5.82      0.63 o 
   4   2   8      214.60      227.45      4.24 o 
   5   2   8       32.72       36.45      1.37 o 
   6   2   8        0.08        0.57      0.59 o 
   7   2   8        0.86        1.10      0.71 o 
   8   2   8        0.41        0.54      1.22 o 
 -12   3   8        2.19        2.30      1.75 o 
 -11   3   8        9.72       10.39      1.16 o 
 -10   3   8       14.48       10.95      0.89 o 
  -9   3   8        2.28        1.52      0.52 o 
  -8   3   8       16.58       15.16      1.03 o 
  -7   3   8      116.68      107.51      4.64 o 
  -6   3   8      348.50      331.59     12.74 o 
  -5   3   8        0.22        0.06      0.46 o 
  -4   3   8        2.00        1.71      0.75 o 
  -3   3   8       59.23       64.66      1.91 o 
  -2   3   8        0.01       -0.02      0.44 o 
  -1   3   8        5.77        5.94      0.68 o 
   0   3   8      186.29      185.01      3.14 o 
   1   3   8       67.76       66.17      1.97 o 
   2   3   8        0.32        0.36      0.44 o 
   3   3   8        4.30        3.41      0.60 o 
   4   3   8       48.21       55.47      1.29 o 
   5   3   8       41.80       38.90      2.43 o 
   6   3   8        0.62        1.28      0.92 o 
   7   3   8        5.17        4.71      0.92 o 
   8   3   8        0.77        1.15      1.53 o 
 -12   4   8        6.52        7.96      1.77 o 
 -11   4   8        9.09        4.81      1.22 o 
 -10   4   8        7.75        6.48      0.80 o 
  -9   4   8       33.56       32.77      1.90 o 
  -8   4   8        2.10        1.93      0.51 o 
  -7   4   8      129.90      120.84      2.46 o 
  -6   4   8      219.22      224.55      4.93 o 
  -5   4   8       11.63       15.24      1.83 o 
  -4   4   8        7.34        9.61      1.36 o 
  -3   4   8       19.32       22.89      2.56 o 
  -2   4   8       90.72      110.81      2.36 o 
  -1   4   8      129.54      119.83      2.59 o 
   0   4   8       54.67       58.99      1.59 o 
   1   4   8       56.98       53.54      1.53 o 
   2   4   8      122.45      126.97      2.88 o 
   3   4   8       32.00       33.84      1.18 o 
   4   4   8        0.02        0.21      0.31 o 
   5   4   8        2.93        2.43      0.41 o 
   6   4   8       11.97       18.60      1.20 o 
   7   4   8        4.13        3.96      0.95 o 
   8   4   8        1.15        1.33      0.86 o 
 -12   5   8        0.62        1.62      2.53 o 
 -11   5   8        2.24        1.62      0.82 o 
 -10   5   8       36.81       35.23      1.56 o 
  -9   5   8        0.58        1.64      0.66 o 
  -8   5   8       24.66       19.92      1.77 o 
  -7   5   8        7.21        7.41      1.01 o 
  -6   5   8      173.21      169.89      6.85 o 
  -5   5   8        0.02        0.58      1.20 o 
  -4   5   8       98.40      106.50      3.58 o 
  -3   5   8        6.04       12.10      1.71 o 
  -2   5   8      243.27      242.64      5.98 o 
  -1   5   8       85.78       77.14      1.99 o 
   0   5   8       22.65       26.45      1.34 o 
   1   5   8       77.74       82.71      2.02 o 
   2   5   8        5.48        5.47      0.70 o 
   3   5   8       40.28       42.76      1.42 o 
   4   5   8       33.31       32.13      1.02 o 
   5   5   8       19.96       22.24      1.35 o 
   6   5   8        0.94        1.22      1.08 o 
   7   5   8        0.39        0.76      1.03 o 
 -11   6   8        0.00       -0.07      0.50 o 
 -10   6   8        2.20        2.46      1.35 o 
  -9   6   8        3.04        2.11      0.73 o 
  -8   6   8        8.38       10.57      1.05 o 
  -7   6   8        4.62        3.69      0.84 o 
  -6   6   8        0.61        0.55      1.22 o 
  -5   6   8        0.20        1.04      1.09 o 
  -4   6   8       17.45       29.12      3.27 o 
  -3   6   8        0.52        0.06      0.85 o 
  -2   6   8       23.26       28.74      2.61 o 
  -1   6   8        7.98        6.63      1.12 o 
   0   6   8        8.06        9.10      1.01 o 
   1   6   8        0.01        0.32      0.48 o 
   2   6   8       10.05       11.83      0.85 o 
   3   6   8       13.05       14.06      1.05 o 
   4   6   8        3.45        1.93      0.55 o 
   5   6   8       20.07       28.70      1.96 o 
   6   6   8        2.85        4.55      1.31 o 
   7   6   8        1.14        1.70      1.01 o 
 -10   7   8        0.03       -0.37      1.27 o 
  -9   7   8        2.36        2.21      0.68 o 
  -8   7   8        5.99        5.18      1.20 o 
  -7   7   8        0.32       -0.40      1.16 o 
  -6   7   8        0.02       -0.40      1.09 o 
  -5   7   8       69.92       73.55      4.00 o 
  -4   7   8        2.43        1.39      1.52 o 
  -3   7   8      172.37      170.55      6.47 o 
  -2   7   8        9.39        6.51      2.19 o 
  -1   7   8        3.84        3.96      1.44 o 
   0   7   8       29.41       29.97      2.35 o 
   1   7   8        7.54        5.69      1.12 o 
   2   7   8       10.42        7.33      1.02 o 
   3   7   8        2.80        1.67      0.58 o 
   4   7   8        0.31       -0.08      0.39 o 
   5   7   8        0.28        0.94      0.89 o 
   6   7   8        0.22        0.01      0.75 o 
  -9   8   8        0.44        0.46      0.75 o 
  -8   8   8        0.46       -0.85      0.85 o 
  -7   8   8        4.26        3.05      1.29 o 
  -6   8   8        0.70       -0.03      0.92 o 
  -5   8   8        9.49        4.05      2.83 o 
  -4   8   8       19.48       24.31      3.46 o 
  -3   8   8        3.02        2.31      1.15 o 
  -2   8   8       13.81       22.14      2.24 o 
  -1   8   8        3.90        2.26      1.23 o 
   0   8   8        0.00        0.35      0.80 o 
   1   8   8       14.28        7.45      3.30 o 
   2   8   8       12.53       13.18      3.37 o 
   3   8   8        1.57        0.51      0.44 o 
   4   8   8        1.23        0.90      1.48 o 
   5   8   8        0.86        0.01      0.98 o 
  -8   9   8       14.49       19.47      2.52 o 
  -7   9   8        0.03        2.10      2.56 o 
  -6   9   8        1.06       -0.02      1.05 o 
  -5   9   8       30.54       31.65      2.31 o 
  -4   9   8        1.46        0.06      0.84 o 
  -3   9   8       39.55       38.44      2.65 o 
  -2   9   8       13.98       16.50      1.76 o 
  -1   9   8        0.76       -0.23      1.26 o 
   0   9   8       11.81        0.28      1.94 o 
   1   9   8        6.97        2.65      1.60 o 
   2   9   8        1.08        0.36      0.79 o 
   3   9   8        2.80        1.42      0.96 o 
   4   9   8        0.68       -0.24      1.01 o 
  -7  10   8        1.60        1.59      1.39 o 
  -6  10   8        1.80        2.45      1.33 o 
  -5  10   8        0.06        0.09      0.97 o 
  -4  10   8        0.47        0.84      1.11 o 
  -3  10   8        4.25        1.74      1.28 o 
  -2  10   8        4.05        3.04      1.29 o 
  -1  10   8        1.52        0.23      1.29 o 
   0  10   8       13.10        0.05      1.18 o 
   1  10   8        5.84        3.17      1.93 o 
   2  10   8        6.65        4.37      2.01 o 
   3  10   8        3.20        1.16      0.93 o 
  -4  11   8        2.21        2.46      1.41 o 
  -3  11   8        0.42        0.25      0.83 o 
  -2  11   8        1.62        0.33      0.78 o 
  -1  11   8        6.33        1.93      1.40 o 
   0  11   8        1.63       -0.28      1.07 o 
 -12   1   9        0.55       -0.07      0.96 o 
 -11   1   9        0.59        1.90      1.44 o 
 -10   1   9       17.57       20.68      2.26 o 
  -9   1   9      100.09      106.79      3.45 o 
  -8   1   9       42.96       44.17      3.13 o 
  -7   1   9       45.26       43.09      2.72 o 
  -6   1   9      616.87      685.45     18.70 o 
  -5   1   9      105.58      108.01      4.37 o 
  -4   1   9      204.31      208.29      7.91 o 
  -3   1   9       11.54       12.46      2.08 o 
  -2   1   9        8.67        7.37      0.70 o 
  -1   1   9        0.18        1.05      0.48 o 
   0   1   9       11.08       12.55      0.81 o 
   1   1   9      146.87      140.37      2.75 o 
   2   1   9       80.04       87.98      2.03 o 
   3   1   9       52.34       56.85      1.51 o 
   4   1   9       41.22       44.62      2.18 o 
   5   1   9        4.61        4.42      0.79 o 
   6   1   9        9.55       10.43      1.47 o 
   7   1   9        3.32        3.92      1.65 o 
 -12   2   9        2.51        2.48      1.20 o 
 -11   2   9        0.02       -0.56      1.25 o 
 -10   2   9       23.92       34.21      2.39 o 
  -9   2   9       21.75       22.46      2.25 o 
  -8   2   9       35.04       33.09      3.07 o 
  -7   2   9      266.33      298.76      8.46 o 
  -6   2   9       15.14       19.08      2.70 o 
  -5   2   9      335.70      367.30      8.77 o 
  -4   2   9      120.29      114.19      4.38 o 
  -3   2   9        0.14        0.07      0.38 o 
  -2   2   9       60.89       60.86      1.47 o 
  -1   2   9       75.61       79.24      1.78 o 
   0   2   9       76.20       82.74      2.05 o 
   1   2   9       10.91        8.09      0.77 o 
   2   2   9        2.34        1.98      0.71 o 
   3   2   9       66.60       70.16      1.84 o 
   4   2   9       16.52       17.50      1.65 o 
   5   2   9       13.77       16.13      1.47 o 
   6   2   9        0.54        0.07      0.61 o 
   7   2   9        0.81        0.61      1.70 o 
 -12   3   9        4.18        2.22      1.00 o 
 -11   3   9        6.00        4.14      1.20 o 
 -10   3   9        1.18        0.25      1.41 o 
  -9   3   9       35.55       28.29      2.14 o 
  -8   3   9        3.97        3.40      0.74 o 
  -7   3   9       50.50       49.71      3.01 o 
  -6   3   9       16.58       16.70      1.77 o 
  -5   3   9       35.40       37.26      1.57 o 
  -4   3   9        6.59        6.14      0.38 o 
  -3   3   9      161.53      139.49      3.12 o 
  -2   3   9       36.25       32.85      1.07 o 
  -1   3   9       75.21       82.84      1.72 o 
   0   3   9        5.36        4.00      0.63 o 
   1   3   9       13.56       12.36      1.07 o 
   2   3   9      135.63      142.55      2.59 o 
   3   3   9      124.12      128.63      3.16 o 
   4   3   9        8.04       11.00      0.74 o 
   5   3   9       10.15        9.66      2.53 o 
   6   3   9        5.16        3.94      1.02 o 
   7   3   9        0.87       -0.42      0.61 o 
 -12   4   9        0.78       -0.05      1.00 o 
 -11   4   9       15.72       22.99      2.15 o 
 -10   4   9        6.05        4.77      2.74 o 
  -9   4   9        2.21        1.13      0.41 o 
  -8   4   9       26.04       24.75      1.69 o 
  -7   4   9        4.45        3.12      0.66 o 
  -6   4   9       11.52       12.34      0.86 o 
  -5   4   9        7.85        9.56      1.98 o 
  -4   4   9        7.24        5.59      0.79 o 
  -3   4   9        3.37        4.12      0.62 o 
  -2   4   9        4.59        2.90      0.66 o 
  -1   4   9        1.36        0.69      0.45 o 
   0   4   9        1.85        2.25      0.74 o 
   1   4   9       58.43       58.25      1.75 o 
   2   4   9       10.34       12.35      1.02 o 
   3   4   9       14.20       14.08      0.96 o 
   4   4   9        0.42       -0.10      0.31 o 
   5   4   9       19.69       20.33      4.14 o 
   6   4   9       10.45       16.51      2.07 o 
   7   4   9        3.68        3.45      1.15 o 
 -11   5   9        3.24        2.01      2.56 o 
 -10   5   9        5.22        1.45      2.08 o 
  -9   5   9        7.26        4.54      1.62 o 
  -8   5   9       68.22       65.98      4.97 o 
  -7   5   9       25.11       24.95      1.73 o 
  -6   5   9        5.75        2.54      1.14 o 
  -5   5   9       17.60       13.48      2.05 o 
  -4   5   9      201.94      204.49      5.89 o 
  -3   5   9       50.10       52.07      2.77 o 
  -2   5   9       18.77       18.18      1.22 o 
  -1   5   9        6.08        3.76      0.71 o 
   0   5   9        0.25       -0.03      0.44 o 
   1   5   9        3.70        3.27      0.58 o 
   2   5   9       18.78       21.51      1.26 o 
   3   5   9        0.74        1.08      0.59 o 
   4   5   9        1.87        2.09      0.57 o 
   5   5   9        3.11        1.97      1.22 o 
   6   5   9        1.50        3.17      1.26 o 
 -11   6   9        9.63       11.53      3.14 o 
 -10   6   9        0.02       -0.94      1.97 o 
  -9   6   9        0.46       -0.24      0.48 o 
  -8   6   9        2.34        1.17      0.62 o 
  -7   6   9        1.36        0.83      0.80 o 
  -6   6   9        3.98        4.78      2.13 o 
  -5   6   9        4.57        6.70      1.41 o 
  -4   6   9       22.05       19.87      1.90 o 
  -3   6   9       50.72       60.09      3.40 o 
  -2   6   9        0.14       -0.20      0.66 o 
  -1   6   9       39.89       41.16      2.23 o 
   0   6   9       30.93       34.41      1.46 o 
   1   6   9        0.39        0.36      0.49 o 
   2   6   9        0.83        1.23      0.59 o 
   3   6   9        0.14       -0.10      0.41 o 
   4   6   9        0.48       -0.42      0.92 o 
   5   6   9        4.14        3.66      1.41 o 
   6   6   9        0.46        0.79      1.28 o 
 -10   7   9        5.28        7.82      2.29 o 
  -9   7   9        0.02        0.08      0.72 o 
  -8   7   9        9.24       12.36      1.66 o 
  -7   7   9        4.16        1.52      1.41 o 
  -6   7   9        4.28        2.87      1.74 o 
  -5   7   9        1.73        1.68      1.12 o 
  -4   7   9       54.92       56.78      3.68 o 
  -3   7   9       57.16       53.98      3.93 o 
  -2   7   9        0.22        0.78      1.22 o 
  -1   7   9       27.13       30.17      1.90 o 
   0   7   9        4.25        3.09      1.11 o 
   1   7   9        2.77        2.28      0.66 o 
   2   7   9       13.48       16.00      1.46 o 
   3   7   9        0.11        0.92      0.76 o 
   4   7   9        1.18        1.29      1.60 o 
   5   7   9        0.61        1.44      1.83 o 
  -9   8   9        0.14        0.59      0.92 o 
  -8   8   9        0.69       -0.82      1.01 o 
  -7   8   9       12.14        8.85      4.04 o 
  -6   8   9       10.74        9.59      4.52 o 
  -5   8   9        9.74        7.61      3.28 o 
  -4   8   9        2.44        2.87      1.79 o 
  -3   8   9        5.51        1.62      1.79 o 
  -2   8   9       17.01       10.42      6.62 o 
  -1   8   9        3.36        1.18      1.08 o 
   0   8   9        9.72        7.10      2.02 o 
   1   8   9       12.03        7.41      3.28 o 
   2   8   9        0.01       -0.24      0.60 o 
   3   8   9        6.80        5.26      1.36 o 
   4   8   9        0.07       -0.49      1.21 o 
  -8   9   9        0.00        1.59      2.40 o 
  -7   9   9        0.03        0.08      1.32 o 
  -6   9   9        0.11        1.04      1.56 o 
  -5   9   9        6.47        3.33      2.01 o 
  -4   9   9        3.59        2.14      1.73 o 
  -3   9   9        0.75        0.57      1.54 o 
  -2   9   9        0.02        0.07      0.77 o 
  -1   9   9        0.16        0.31      1.32 o 
   0   9   9        0.14       -0.27      0.81 o 
   1   9   9        2.08        0.06      1.19 o 
   2   9   9        0.22        0.85      0.98 o 
   3   9   9        0.21        0.88      1.16 o 
  -6  10   9        3.63        2.87      1.55 o 
  -5  10   9        3.10        4.20      1.76 o 
  -4  10   9        6.23        5.75      2.04 o 
  -3  10   9        0.96        1.76      1.69 o 
  -2  10   9        0.61        0.90      1.05 o 
  -1  10   9        1.69        0.03      1.23 o 
   0  10   9        0.16       -0.37      0.74 o 
   1  10   9        0.19       -0.41      1.08 o 
 -12   0  10        0.31        4.23      1.63 o 
 -11   0  10        0.01       -0.82      2.02 o 
 -10   0  10        4.65        7.39      3.00 o 
  -9   0  10       58.17       69.70      4.51 o 
  -8   0  10        8.76        9.51      3.19 o 
  -7   0  10       17.84       14.41      5.44 o 
  -6   0  10      547.52      591.11     31.51 o 
  -5   0  10      410.65      412.35     18.32 o 
  -4   0  10       11.96       15.18      5.32 o 
  -3   0  10       82.41       93.32      5.64 o 
  -2   0  10        2.71        3.78      3.01 o 
  -1   0  10       48.05       51.69      3.65 o 
   0   0  10       27.34       17.55      2.31 o 
   1   0  10       51.15       38.12     25.81 o 
   2   0  10      145.51      156.28      4.74 o 
   3   0  10       11.84       10.67      1.30 o 
   4   0  10       14.62       17.80      1.23 o 
   5   0  10       26.19       30.40      3.21 o 
 -12   1  10        0.26        0.46      0.96 o 
 -11   1  10        3.07        3.35      1.26 o 
 -10   1  10       13.45       15.33      2.54 o 
  -9   1  10        4.51        4.69      1.38 o 
  -8   1  10       11.54       14.51      3.02 o 
  -7   1  10        4.34        4.42      1.74 o 
  -6   1  10        2.09        2.10      1.61 o 
  -5   1  10      105.26      117.21      4.13 o 
  -4   1  10      258.48      276.02      9.89 o 
  -3   1  10       10.53       11.83      2.23 o 
  -2   1  10       42.10       42.78      3.16 o 
  -1   1  10        8.89        6.56      0.67 o 
   0   1  10        7.46        5.35      1.02 o 
   1   1  10       18.57       19.16      2.34 o 
   2   1  10       10.15        7.92      1.73 o 
   3   1  10       12.98       11.38      1.81 o 
   4   1  10       70.81       75.27      3.17 o 
   5   1  10       28.10       30.47      1.67 o 
 -12   2  10       17.45       20.60      2.63 o 
 -11   2  10        4.79        4.48      1.56 o 
 -10   2  10        3.96        3.44      1.53 o 
  -9   2  10        0.91        1.60      1.48 o 
  -8   2  10        0.13       -0.53      1.63 o 
  -7   2  10        6.18        7.79      1.64 o 
  -6   2  10        0.19       -0.42      1.20 o 
  -5   2  10       22.96       27.25      4.42 o 
  -4   2  10      104.60      111.37      4.23 o 
  -3   2  10        1.60        1.67      0.41 o 
  -2   2  10       13.57       14.48      0.71 o 
  -1   2  10        0.20        0.73      0.35 o 
   0   2  10       13.51       13.61      0.87 o 
   1   2  10        0.04        0.64      0.46 o 
   2   2  10        2.19        1.68      0.59 o 
   3   2  10       20.19       22.02      1.02 o 
   4   2  10       21.44       23.44      2.73 o 
   5   2  10        0.14        0.08      0.53 o 
   6   2  10        0.16        0.41      0.48 o 
 -11   3  10        3.87        5.45      1.70 o 
 -10   3  10        1.08        1.61      1.39 o 
  -9   3  10        4.76        5.23      1.79 o 
  -8   3  10       19.04       21.45      2.72 o 
  -7   3  10        3.65        7.02      1.61 o 
  -6   3  10       12.32       14.22      2.27 o 
  -5   3  10       51.31       55.82      3.58 o 
  -4   3  10       25.08       27.33      1.73 o 
  -3   3  10       13.25       15.56      0.71 o 
  -2   3  10        0.40        0.47      0.40 o 
  -1   3  10        0.22        0.30      0.57 o 
   0   3  10       77.93       73.19      1.92 o 
   1   3  10        0.00        0.63      0.60 o 
   2   3  10        4.02        2.92      0.56 o 
   3   3  10        3.41        3.06      0.65 o 
   4   3  10       14.15       13.21      1.67 o 
   5   3  10        1.61        1.56      0.80 o 
   6   3  10        0.81        0.29      0.84 o 
 -11   4  10        1.58        2.11      1.60 o 
 -10   4  10        2.90        2.26      1.50 o 
  -9   4  10        4.79        4.44      1.49 o 
  -8   4  10        0.47       -0.29      1.11 o 
  -7   4  10        0.18       -0.70      1.04 o 
  -6   4  10        0.50        0.14      0.24 o 
  -5   4  10        9.85        9.80      0.76 o 
  -4   4  10       13.50       10.30      0.58 o 
  -3   4  10       14.14       12.02      0.80 o 
  -2   4  10        7.47        3.98      0.68 o 
  -1   4  10        0.22        0.04      0.40 o 
   0   4  10        1.99        2.31      0.64 o 
   1   4  10        1.22        2.03      0.61 o 
   2   4  10        0.13       -0.40      0.55 o 
   3   4  10        0.88        1.60      0.62 o 
   4   4  10        0.18       -0.28      0.41 o 
   5   4  10        4.35        1.97      0.91 o 
   6   4  10        0.03       -0.93      0.93 o 
 -11   5  10        0.33        0.87      2.08 o 
 -10   5  10        3.22        1.06      1.34 o 
  -9   5  10        9.23       14.18      4.96 o 
  -8   5  10        1.21        4.44      2.04 o 
  -7   5  10        0.06        0.01      0.28 o 
  -6   5  10        0.51        0.20      0.51 o 
  -5   5  10       10.72        9.28      0.88 o 
  -4   5  10       19.04       16.35      1.80 o 
  -3   5  10        5.35        4.95      0.69 o 
  -2   5  10      209.14      200.77      4.49 o 
  -1   5  10      104.43       97.81      2.19 o 
   0   5  10        3.43        3.23      0.86 o 
   1   5  10        1.04        0.99      0.62 o 
   2   5  10        7.33        5.67      0.95 o 
   3   5  10        2.17        1.61      0.70 o 
   4   5  10        5.21        2.55      1.23 o 
   5   5  10        4.64        5.03      1.67 o 
 -10   6  10        3.89        4.42      1.72 o 
  -9   6  10        5.57        3.68      2.01 o 
  -8   6  10       27.58       35.41      2.99 o 
  -7   6  10        2.36        1.94      1.52 o 
  -6   6  10        2.79        2.73      1.39 o 
  -5   6  10        7.73        6.46      2.06 o 
  -4   6  10        0.33        1.60      1.17 o 
  -3   6  10       22.23       23.57      1.32 o 
  -2   6  10        7.96       12.09      1.66 o 
  -1   6  10        0.28        0.43      0.54 o 
   0   6  10        0.49        0.61      0.66 o 
   1   6  10       12.40       17.41      1.20 o 
   2   6  10       15.22       18.54      1.97 o 
   3   6  10        2.37        1.58      0.72 o 
   4   6  10        0.17        0.54      0.84 o 
   5   6  10        1.00        0.50      0.89 o 
  -9   7  10        0.49        1.40      1.45 o 
  -8   7  10        1.10        0.75      1.50 o 
  -7   7  10       13.51        9.85      3.48 o 
  -6   7  10       12.68        9.34      3.46 o 
  -5   7  10        6.16        3.85      1.54 o 
  -4   7  10        6.80        4.62      1.70 o 
  -3   7  10       32.65       27.92      2.56 o 
  -2   7  10        1.95        1.88      0.82 o 
  -1   7  10        4.37        3.99      0.87 o 
   0   7  10        6.67        9.43      1.39 o 
   1   7  10        5.14        3.42      1.30 o 
   2   7  10        2.71        2.89      0.81 o 
   3   7  10        2.40        1.48      1.40 o 
   4   7  10        0.04       -0.14      1.09 o 
  -8   8  10        1.28        0.58      1.83 o 
  -7   8  10        0.26        0.31      1.31 o 
  -6   8  10        0.84        0.53      1.23 o 
  -5   8  10        0.64       -0.25      1.02 o 
  -4   8  10        4.19        4.81      2.34 o 
  -3   8  10        1.56        0.71      1.12 o 
  -2   8  10        0.56       -0.48      0.81 o 
  -1   8  10        3.15        1.24      0.84 o 
   0   8  10        0.07        0.16      0.71 o 
   1   8  10        7.33        7.84      2.15 o 
   2   8  10        4.35        3.42      1.18 o 
   3   8  10        0.32        0.80      1.32 o 
  -6   9  10        0.84        1.26      1.52 o 
  -5   9  10        0.36        0.22      0.99 o 
  -4   9  10        4.34        2.61      2.18 o 
  -3   9  10       10.25        2.79      2.66 o 
  -2   9  10        1.78        0.18      0.98 o 
  -1   9  10        0.32        0.60      0.83 o 
   0   9  10        0.17       -0.42      0.88 o 
   1   9  10        0.75        0.62      0.86 o 
 -11   1  11        9.63       10.21      1.79 o 
 -10   1  11        5.78        8.17      1.88 o 
  -9   1  11       28.60       38.34      2.34 o 
  -8   1  11        0.63        2.20      1.52 o 
  -7   1  11        1.21        1.97      1.22 o 
  -6   1  11       28.29       29.92      3.08 o 
  -5   1  11       24.70       23.50      2.68 o 
  -4   1  11       93.32      101.30      4.80 o 
  -3   1  11       18.56       26.09      3.85 o 
  -2   1  11        3.76        3.34      1.34 o 
  -1   1  11        3.40        1.15      1.18 o 
   0   1  11        4.04        4.48      0.82 o 
   1   1  11        9.63        7.88      1.08 o 
   2   1  11        1.30        0.14      0.52 o 
   3   1  11        0.65        0.65      0.54 o 
   4   1  11        0.04       -0.14      0.45 o 
   5   1  11        0.40       -0.26      0.96 o 
 -11   2  11        0.15       -0.27      1.08 o 
 -10   2  11       14.73       23.63      2.29 o 
  -9   2  11        7.08       10.53      2.21 o 
  -8   2  11       34.49       53.01      3.59 o 
  -7   2  11        6.45        6.33      2.54 o 
  -6   2  11        1.38        2.82      2.12 o 
  -5   2  11        4.20        3.62      1.65 o 
  -4   2  11      141.70      145.61      4.66 o 
  -3   2  11       53.13       54.03      3.93 o 
  -2   2  11        4.21        3.41      0.48 o 
  -1   2  11        6.84        5.81      0.75 o 
   0   2  11        4.86        6.28      0.75 o 
   1   2  11       20.15       19.19      1.10 o 
   2   2  11        0.35        0.45      0.47 o 
   3   2  11        0.29        0.41      0.49 o 
   4   2  11        0.90        1.17      0.54 o 
   5   2  11        0.81       -0.46      0.79 o 
 -11   3  11        6.22        5.25      1.89 o 
 -10   3  11        0.07       -0.52      1.22 o 
  -9   3  11        1.20        2.91      1.83 o 
  -8   3  11        2.83        2.59      1.80 o 
  -7   3  11        9.87       11.92      3.76 o 
  -6   3  11       44.23       45.48      4.23 o 
  -5   3  11       26.81       28.81      3.63 o 
  -4   3  11       13.36       16.26      1.64 o 
  -3   3  11      145.63      136.68      5.80 o 
  -2   3  11      128.30      128.76      2.41 o 
  -1   3  11        0.36        0.62      0.41 o 
   0   3  11       52.62       54.12      1.66 o 
   1   3  11       21.04       25.08      1.18 o 
   2   3  11        0.66        0.55      0.45 o 
   3   3  11        2.87        1.53      0.56 o 
   4   3  11        2.32        1.80      0.99 o 
   5   3  11        0.99        0.85      1.14 o 
 -10   4  11        1.74        0.82      1.23 o 
  -9   4  11        6.75        8.81      2.39 o 
  -8   4  11       10.09       12.14      2.15 o 
  -7   4  11        0.20       -0.52      1.16 o 
  -6   4  11        9.11        4.71      2.88 o 
  -5   4  11       21.20       19.97      2.21 o 
  -4   4  11        6.39        6.80      0.54 o 
  -3   4  11       18.24       19.16      0.95 o 
  -2   4  11        3.93        4.23      0.71 o 
  -1   4  11       19.35       22.77      1.69 o 
   0   4  11        6.04        6.46      0.82 o 
   1   4  11        0.05       -0.22      0.50 o 
   2   4  11        2.05        1.75      0.65 o 
   3   4  11        9.44       13.74      1.06 o 
   4   4  11        5.45        4.22      1.52 o 
   5   4  11        1.58        1.39      0.91 o 
 -10   5  11        1.72        1.86      1.56 o 
  -9   5  11        5.20        7.41      2.12 o 
  -8   5  11       14.00       17.06      5.35 o 
  -7   5  11        4.55        1.82      1.25 o 
  -6   5  11        0.83        0.11      1.00 o 
  -5   5  11        0.48        0.36      0.60 o 
  -4   5  11        0.16        0.79      0.46 o 
  -3   5  11        6.26        7.77      0.67 o 
  -2   5  11        0.10        0.28      0.51 o 
  -1   5  11        7.09       10.67      0.91 o 
   0   5  11        1.56        2.09      0.62 o 
   1   5  11        0.34        0.14      0.56 o 
   2   5  11        1.16        1.20      0.82 o 
   3   5  11        6.78        3.55      1.28 o 
   4   5  11        3.25        0.49      1.06 o 
  -9   6  11        3.64        1.50      1.60 o 
  -8   6  11        0.20        0.53      1.02 o 
  -7   6  11        2.07        1.08      1.23 o 
  -6   6  11        0.41        0.49      1.12 o 
  -5   6  11       10.44       10.95      2.28 o 
  -4   6  11        6.00        3.67      0.99 o 
  -3   6  11        2.61        2.57      0.74 o 
  -2   6  11        0.92        0.41      0.56 o 
  -1   6  11        1.94        1.70      0.57 o 
   0   6  11        1.84        2.46      0.75 o 
   1   6  11       12.60       13.89      2.19 o 
   2   6  11        1.95        0.99      0.58 o 
   3   6  11        0.65        0.21      0.91 o 
  -8   7  11        3.42        2.50      1.44 o 
  -7   7  11        0.01        1.11      1.55 o 
  -6   7  11        1.33        1.12      1.32 o 
  -5   7  11        3.06        2.46      1.66 o 
  -4   7  11        0.33        0.52      0.59 o 
  -3   7  11        0.03       -0.05      0.52 o 
  -2   7  11        0.17       -0.79      0.79 o 
  -1   7  11        0.81        0.35      0.61 o 
   0   7  11        7.70        4.81      1.45 o 
   1   7  11        0.06        0.55      0.68 o 
   2   7  11        0.03        0.28      0.55 o 
  -6   8  11        4.01        3.92      1.95 o 
  -5   8  11        0.12       -0.96      1.15 o 
  -4   8  11        0.27        0.09      0.71 o 
  -3   8  11        0.60        0.33      0.72 o 
  -2   8  11        1.02        1.00      1.01 o 
  -1   8  11        0.70        0.49      0.95 o 
   0   8  11        2.13        1.29      0.92 o 
   1   8  11        1.84        1.73      0.95 o 
  -3   9  11        1.51        0.78      0.89 o 
 -10   0  12        5.73        5.14      3.48 o 
  -9   0  12        6.12        5.19      2.40 o 
  -8   0  12        8.04       10.04      3.67 o 
  -7   0  12        1.45        3.88      2.04 o 
  -6   0  12       10.21       17.04      3.71 o 
  -5   0  12        3.49        2.63      2.31 o 
  -4   0  12       12.53       10.57      4.80 o 
  -3   0  12        0.11        0.58      1.54 o 
  -2   0  12       25.27       19.86      4.87 o 
  -1   0  12       31.69       39.33      5.70 o 
   0   0  12        1.15        0.64      1.35 o 
   1   0  12       16.81       21.33      2.56 o 
   2   0  12       11.86       13.64      3.07 o 
   3   0  12        2.32        4.23      1.99 o 
   4   0  12       13.41       13.19      2.50 o 
 -10   1  12        9.61       12.60      3.00 o 
  -9   1  12       21.62       27.55      3.15 o 
  -8   1  12        3.18        2.26      2.28 o 
  -7   1  12       13.34       15.30      4.73 o 
  -6   1  12        0.19        0.06      1.20 o 
  -5   1  12        0.96        0.62      1.03 o 
  -4   1  12        0.86        1.98      1.43 o 
  -3   1  12        0.48        0.02      0.88 o 
  -2   1  12        1.76        2.60      2.08 o 
  -1   1  12       13.53       11.97      2.80 o 
   0   1  12        5.58        4.82      1.38 o 
   1   1  12        5.60        2.42      1.56 o 
   2   1  12        9.64        8.01      0.97 o 
   3   1  12        9.87        6.65      1.16 o 
   4   1  12        1.60        1.25      0.96 o 
 -10   2  12        0.95        2.37      1.35 o 
  -9   2  12        0.06       -0.03      1.46 o 
  -8   2  12        6.86        6.92      2.14 o 
  -7   2  12        5.94        3.74      2.21 o 
  -6   2  12        3.39        1.67      1.60 o 
  -5   2  12       18.89       19.96      7.06 o 
  -4   2  12       27.45       29.46      2.76 o 
  -3   2  12        6.90        5.19      1.28 o 
  -2   2  12        0.55        0.69      0.98 o 
  -1   2  12        0.33        0.30      0.39 o 
   0   2  12       15.24       16.50      0.97 o 
   1   2  12        4.54        3.99      0.66 o 
   2   2  12        0.67        0.78      0.60 o 
   3   2  12        0.02       -0.19      0.56 o 
   4   2  12        2.55        1.43      1.09 o 
 -10   3  12        0.03        0.62      1.28 o 
  -9   3  12        1.30        2.55      1.76 o 
  -8   3  12       13.38       14.00      5.32 o 
  -7   3  12       52.60       74.52      4.34 o 
  -6   3  12       27.94       27.09      3.31 o 
  -5   3  12       24.94       22.15      6.78 o 
  -4   3  12        1.64        1.79      1.42 o 
  -3   3  12       20.67       20.87      3.00 o 
  -2   3  12        2.73        3.64      0.64 o 
  -1   3  12        0.96        0.51      0.51 o 
   0   3  12        0.02        0.19      0.43 o 
   1   3  12        0.54        0.61      0.54 o 
   2   3  12        0.07        0.44      0.53 o 
   3   3  12        0.32        0.36      0.44 o 
   4   3  12        4.11        3.16      1.21 o 
  -9   4  12        2.18        3.80      2.12 o 
  -8   4  12        0.58        0.49      1.29 o 
  -7   4  12       21.75       26.41      8.00 o 
  -6   4  12       15.47       19.68      7.08 o 
  -5   4  12        0.65       -0.83      1.25 o 
  -4   4  12        0.26        1.17      1.26 o 
  -3   4  12       20.37       20.39      1.42 o 
  -2   4  12       42.52       39.23      1.44 o 
  -1   4  12       15.23       15.42      0.94 o 
   0   4  12        2.42        2.53      0.64 o 
   1   4  12        1.49        1.49      0.73 o 
   2   4  12        2.57        2.28      0.70 o 
   3   4  12        5.55        2.73      1.29 o 
  -9   5  12        0.14        0.41      1.68 o 
  -8   5  12        0.02        1.84      1.74 o 
  -7   5  12        0.34        0.50      1.45 o 
  -6   5  12        1.28        0.55      1.40 o 
  -5   5  12        1.98        1.45      1.25 o 
  -4   5  12        5.74        3.74      1.66 o 
  -3   5  12        9.94       11.04      1.21 o 
  -2   5  12        0.17        0.68      0.45 o 
  -1   5  12       27.23       25.33      1.96 o 
   0   5  12       10.59       12.63      1.81 o 
   1   5  12        0.06        0.12      0.61 o 
   2   5  12        0.83        0.78      0.73 o 
  -8   6  12        7.74        2.38      1.82 o 
  -7   6  12       17.99       15.40      5.62 o 
  -6   6  12        0.85        2.33      1.62 o 
  -5   6  12        0.53        1.10      1.41 o 
  -4   6  12        0.93        3.19      1.68 o 
  -3   6  12        2.93        2.95      0.93 o 
  -2   6  12        1.51        1.52      0.68 o 
  -1   6  12        3.33        3.77      0.88 o 
   0   6  12        0.77        0.30      0.90 o 
   1   6  12        2.30        1.86      0.83 o 
  -6   7  12        1.03        1.12      1.66 o 
  -5   7  12        2.79        2.37      1.49 o 
  -4   7  12        0.45       -0.98      1.30 o 
  -3   7  12        6.06        5.76      1.58 o 
  -2   7  12        5.20        4.31      1.34 o 
  -1   7  12        0.02        0.99      1.01 o 
   0   7  12       11.63        9.68      1.23 o 
  -9   1  13        0.00       -1.16      1.28 o 
  -8   1  13        4.88        3.28      1.88 o 
  -7   1  13        0.02        1.31      1.29 o 
  -6   1  13       17.47       22.42      6.55 o 
  -5   1  13       26.09       27.44      3.73 o 
  -4   1  13        5.44        5.06      1.39 o 
  -3   1  13        0.02       -0.50      1.07 o 
  -2   1  13        0.00       -1.10      1.10 o 
  -1   1  13        0.58        0.80      0.90 o 
   0   1  13        4.01        5.59      1.82 o 
   1   1  13        0.01        0.26      1.03 o 
   2   1  13        0.63        0.86      0.84 o 
  -9   2  13        0.12        1.31      2.32 o 
  -8   2  13        3.49        4.72      2.85 o 
  -7   2  13       12.67       16.71      5.04 o 
  -6   2  13        0.00       -0.50      1.52 o 
  -5   2  13        0.04        0.16      1.24 o 
  -4   2  13        0.01        0.27      1.02 o 
  -3   2  13        2.90        2.36      1.35 o 
  -2   2  13        1.58        1.88      1.13 o 
  -1   2  13       15.11       20.01      2.26 o 
   0   2  13       17.57       20.97      2.01 o 
   1   2  13        5.56        7.66      0.85 o 
   2   2  13        5.26        6.81      1.18 o 
  -8   3  13        0.00        0.19      1.41 o 
  -7   3  13        1.49        1.82      1.57 o 
  -6   3  13        0.97        0.76      1.35 o 
  -5   3  13        0.02        0.15      1.22 o 
  -4   3  13        0.30        1.08      1.74 o 
  -3   3  13        0.01       -0.47      1.41 o 
  -2   3  13        6.81        7.70      1.85 o 
  -1   3  13        6.57        6.08      1.20 o 
   0   3  13        0.12       -0.49      0.60 o 
   1   3  13        0.41       -0.02      0.36 o 
   2   3  13        0.01       -0.17      0.54 o 
  -8   4  13       12.48       10.58      3.90 o 
  -7   4  13        0.09        1.12      1.51 o 
  -6   4  13       18.15       15.47      6.44 o 
  -5   4  13        9.17        8.97      4.13 o 
  -4   4  13        0.51        1.58      1.51 o 
  -3   4  13        2.39        3.25      1.28 o 
  -2   4  13        6.57        5.08      1.72 o 
  -1   4  13        0.10        0.00      0.66 o 
   0   4  13        0.74        1.60      0.66 o 
   1   4  13        1.29        1.95      0.79 o 
  -7   5  13        7.22        6.65      4.07 o 
  -6   5  13        5.12        1.88      1.92 o 
  -5   5  13        2.96        4.06      1.81 o 
  -4   5  13        8.71        8.37      2.02 o 
  -3   5  13        4.29        3.01      1.63 o 
  -2   5  13        2.75        1.03      1.34 o 
  -1   5  13       12.21       11.72      1.23 o 
   0   5  13        4.44        3.68      0.77 o 
  -5   6  13        1.99        1.80      1.43 o 
  -4   6  13        2.81        3.87      2.19 o 
  -3   6  13        1.45        0.99      1.17 o 
  -2   6  13        1.25        3.09      1.31 o 
  -7   0  14        2.33        2.36      3.08 o 
  -6   0  14       12.53       20.95      3.00 o 
  -5   0  14        2.67        4.80      2.88 o 
  -4   0  14        0.20        2.69      3.91 o 
  -3   0  14        1.82        4.74      2.50 o 
  -2   0  14        0.76       -3.59      3.59 o 
  -1   0  14        0.55       -1.09      2.82 o 
   0   0  14        0.01        2.63      1.86 o 
  -7   1  14       11.66       13.74      2.59 o 
  -6   1  14        8.73       14.71      2.51 o 
  -5   1  14        3.07        4.88      2.13 o 
  -4   1  14        7.88        9.37      2.78 o 
  -3   1  14        4.05        4.25      1.53 o 
  -2   1  14        0.60        1.68      1.65 o 
  -1   1  14        0.05        0.24      1.35 o 
   0   1  14        0.09        1.02      1.11 o 
  -7   2  14        4.41        2.22      1.71 o 
  -6   2  14       19.20       22.42      7.87 o 
  -5   2  14        0.03       -0.57      1.55 o 
  -4   2  14        3.40        5.10      1.75 o 
  -3   2  14        0.54        3.11      2.02 o 
  -2   2  14        0.32        0.52      1.20 o 
  -1   2  14        0.60        2.86      1.45 o 
   0   2  14        0.86        0.81      1.10 o 
  -6   3  14        0.70        1.79      2.40 o 
  -5   3  14        1.32        2.18      1.83 o 
  -4   3  14        0.28        1.03      1.37 o 
  -3   3  14        0.56       -0.10      1.39 o 
  -2   3  14        0.98        2.91      1.55 o 
  -1   3  14        0.63        2.89      2.36 o 
  -5   4  14        3.92        2.70      1.94 o 
  -4   4  14        5.97        6.62      3.16 o 
  -3   4  14        1.82        1.15      1.47 o 
                                                 
